# Supplementary material for: Quantifying the impact of COVID-19 on e-bike safety in China via multi-output and clustering-based regression models
Source: PLoS One. 2021 Aug 20;16(8):e0256610. doi: 10.1371/journal.pone.0256610 (PMC8378728; doi:10.1371/journal.pone.0256610)
Supplement: S1 File — (ZIP) [file pone.0256610.s001.zip]

Archive with 3 entries (3 files):
- í╛Supporting Informationí┐Impact of COVID-19 on E-Bike Safety/CN_EBIKE.csv
- í╛Supporting Informationí┐Impact of COVID-19 on E-Bike Safety/CN_Pro_EBIKE.csv
- í╛Supporting Informationí┐Impact of COVID-19 on E-Bike Safety/Data_Brief.pdf
