# Supplementary material for: Quantifying the impact of COVID-19 on e-bike safety in China via multi-output and clustering-based regression models
Source: PLoS One. 2021 Aug 20;16(8):e0256610. doi: 10.1371/journal.pone.0256610 (PMC8378728; doi:10.1371/journal.pone.0256610)
Supplement: S1 File — (ZIP) [file pone.0256610.s001.zip › í╛Supporting Informationí┐Impact of COVID-19 on E-Bike Safety/CN_EBIKE.csv]

Year	Month	Num_of_Fatalities	Num_of_Injuries	Num_of_COVID	Num_of_COVID	Lag_Num_of_Fatalities	Lag_Num_of_Injuries	Lag_Num_of_Death	Lag_Num_of_Injure	GDP (trillion)	Express (billion)	Power (billion KWH)	Pop (M)	Income (K)	Urbanization_Rate	Age1	Age2
19	1	244	1486	0	0	204	1551	173	929	21.6163	59.6761	617.2	1408.05	30.9606453	60.7815774	70.6470977	12.5516721
19	2	153	1159	0	0	244	1486	139	787	21.6163	35.0219	489.1	1408.05	30.9606453	60.7815774	70.6470977	12.5516721
19	3	231	1990	0	0	153	1159	213	1357	21.6163	59.598	573.2	1408.05	30.9606453	60.7815774	70.6470977	12.5516721
19	4	251	2092	0	0	231	1990	260	1414	24.0919	59.2471	553.4	1408.05	30.9606453	60.7815774	70.6470977	12.5516721
19	5	292	2505	0	0	251	2092	253	2598	24.0919	61.8127	566.5	1408.05	30.9606453	60.7815774	70.6470977	12.5516721
19	6	266	2489	0	0	292	2505	248	2387	24.0919	64.3156	598.7	1408.05	30.9606453	60.7815774	70.6470977	12.5516721
19	7	324	2654	0	0	266	2489	281	2670	25.0736	60.8373	667.2	1408.05	30.9606453	60.7815774	70.6470977	12.5516721
19	8	319	2554	0	0	324	2654	230	2393	25.0736	61.676	677	1408.05	30.9606453	60.7815774	70.6470977	12.5516721
19	9	277	2540	0	0	319	2554	262	2228	25.0736	64.9177	602	1408.05	30.9606453	60.7815774	70.6470977	12.5516721
19	10	337	2271	0	0	277	2540	241	1955	27.7516	65.7981	579	1408.05	30.9606453	60.7815774	70.6470977	12.5516721
19	11	295	2046	0	0	337	2271	222	1832	27.7516	79.6671	591.2	1408.05	30.9606453	60.7815774	70.6470977	12.5516721
19	12	233	1625	0	0	295	2046	204	1551	27.7516	77.215	711.1	1408.05	30.9606453	60.7815774	70.6470977	12.5516721
20	1	207	1363	11790	4.071550639	233	1625	244	1486	20.5162	50.0486	580.5	1409.77	32.44973933	61.9014699	68.4951707	13.522849
20	2	112	568	68032	4.832719622	207	1363	153	1159	20.5162	36.4418	439.8	1409.77	32.44973933	61.9014699	68.4951707	13.522849
20	3	252	1632	1716	3.234770295	112	568	231	1990	20.5162	66.9102	549.3	1409.77	32.44973933	61.9014699	68.4951707	13.522849
20	4	244	2023	1334	3.125481266	252	1632	251	2092	24.9123	72.0881	557.2	1409.77	32.44973933	61.9014699	68.4951707	13.522849
20	5	273	2620	144	2.161368002	244	2023	292	2505	24.9123	77.1874	592.6	1409.77	32.44973933	61.9014699	68.4951707	13.522849
20	6	284	2641	526	2.721810615	273	2620	266	2489	24.9123	79.7043	635	1409.77	32.44973933	61.9014699	68.4951707	13.522849
20	7	278	2957	803	2.905256049	284	2641	324	2654	26.5525	72.3296	682.4	1409.77	32.44973933	61.9014699	68.4951707	13.522849
20	8	266	2863	721	2.858537198	278	2957	319	2554	26.5525	72.7386	729.4	1409.77	32.44973933	61.9014699	68.4951707	13.522849
20	9	324	2926	354	2.550228353	266	2863	277	2540	26.5525	82.4263	645.4	1409.77	32.44973933	61.9014699	68.4951707	13.522849
20	10	291	2653	585	2.767897616	324	2926	337	2271	29.2605	81.1049	617.2	1409.77	32.44973933	61.9014699	68.4951707	13.522849
20	11	269	2316	545	2.737192643	291	2653	295	2046	29.2605	95.944	646.7	1409.77	32.44973933	61.9014699	68.4951707	13.522849
20	12	212	1786	529	2.72427587	269	2316	233	1625	29.2605	92.6195	833.8	1409.77	32.44973933	61.9014699	68.4951707	13.522849
