# Supplementary material for: Quantifying the impact of COVID-19 on e-bike safety in China via multi-output and clustering-based regression models
Source: PLoS One. 2021 Aug 20;16(8):e0256610. doi: 10.1371/journal.pone.0256610 (PMC8378728; doi:10.1371/journal.pone.0256610)
Supplement: S1 File — (ZIP) [file pone.0256610.s001.zip › í╛Supporting Informationí┐Impact of COVID-19 on E-Bike Safety/CN_Pro_EBIKE.csv]

Year	Month	Pro	Num_of_Fatalities	Num_of_Injuries	Num_of_COVID_log	Num_of_Fatalities_lag12	Num_of_Injuries_lag12	GDP (trillion)	Express (billion)	Power (billion KWH)	Pop (M)	Income (K)	Urbanization_Rate	Age1	Age2
19	1	1	6	12	0	0	8	0.7784	2.833	12.2	21.9	67.756	85.1598174	78.123078	11.4545113
19	2	1	2	8	0	2	5	0.7784	1.8011	9.6	21.9	67.756	85.1598174	78.123078	11.4545113
19	3	1	4	29	0	2	10	0.7784	3.0476	8.8	21.9	67.756	85.1598174	78.123078	11.4545113
19	4	1	7	25	0	8	17	0.8659	2.659	7.4	21.9	67.756	85.1598174	78.123078	11.4545113
19	5	1	7	36	0	1	18	0.8659	2.7112	8.1	21.9	67.756	85.1598174	78.123078	11.4545113
19	6	1	7	24	0	1	13	0.8659	2.8536	9.5	21.9	67.756	85.1598174	78.123078	11.4545113
19	7	1	9	40	0	1	18	0.9003	2.7314	11.4	21.9	67.756	85.1598174	78.123078	11.4545113
19	8	1	8	27	0	7	15	0.9003	2.7992	10.4	21.9	67.756	85.1598174	78.123078	11.4545113
19	9	1	14	48	0	2	20	0.9003	2.8335	8.8	21.9	67.756	85.1598174	78.123078	11.4545113
19	10	1	7	18	0	4	12	0.9925	2.8273	7.8	21.9	67.756	85.1598174	78.123078	11.4545113
19	11	1	8	16	0	4	17	0.9925	3.4965	10.1	21.9	67.756	85.1598174	78.123078	11.4545113
19	12	1	5	10	0	8	17	0.9925	3.3208	12.5	21.9	67.756	85.1598174	78.123078	11.4545113
20	1	1	1	9	2.195899652	6	12	0.7462	2.7066	11.8	21.89	69.434	84.9411846	74.86	13.3
20	2	1	1	5	2.411619706	2	8	0.7462	2.0125	9.3	21.89	69.434	84.9411846	74.86	13.3
20	3	1	4	11	2.225309282	4	29	0.7462	2.9054	8.5	21.89	69.434	84.9411846	74.86	13.3
20	4	1	4	21	1.146128036	7	25	0.8743	2.9371	6.9	21.89	69.434	84.9411846	74.86	13.3
20	5	1	8	30	0	7	36	0.8743	3.0036	7.5	21.89	69.434	84.9411846	74.86	13.3
20	6	1	10	29	2.51851394	7	24	0.8743	3.1905	9.4	21.89	69.434	84.9411846	74.86	13.3
20	7	1	12	56	1.079181246	9	40	0.9554	2.7342	10.2	21.89	69.434	84.9411846	74.86	13.3
20	8	1	10	61	0.477121255	8	27	0.9554	2.4577	10.6	21.89	69.434	84.9411846	74.86	13.3
20	9	1	7	51	0.301029996	14	48	0.9554	2.7235	8.5	21.89	69.434	84.9411846	74.86	13.3
20	10	1	8	65	0.84509804	7	18	1.0343	2.4084	7.9	21.89	69.434	84.9411846	74.86	13.3
20	11	1	12	51	1	8	16	1.0343	3.2174	10.1	21.89	69.434	84.9411846	74.86	13.3
20	12	1	8	45	1.568201724	5	10	1.0343	2.8215	13.4	21.89	69.434	84.9411846	74.86	13.3
19	1	2	2	33	0	0	18	0.3104	0.774	8	13.85	42.404	84.1516245	77.6421138	12.0811162
19	2	2	0	25	0	1	12	0.3104	0.5138	6.2	13.85	42.404	84.1516245	77.6421138	12.0811162
19	3	2	0	75	0	1	16	0.3104	0.784	7.1	13.85	42.404	84.1516245	77.6421138	12.0811162
19	4	2	1	62	0	1	19	0.3453	0.7659	6.4	13.85	42.404	84.1516245	77.6421138	12.0811162
19	5	2	1	85	0	2	58	0.3453	0.7697	6.8	13.85	42.404	84.1516245	77.6421138	12.0811162
19	6	2	2	83	0	1	52	0.3453	0.8029	7.2	13.85	42.404	84.1516245	77.6421138	12.0811162
19	7	2	3	96	0	0	52	0.359	0.748	8.5	13.85	42.404	84.1516245	77.6421138	12.0811162
19	8	2	5	94	0	0	71	0.359	0.8007	7.7	13.85	42.404	84.1516245	77.6421138	12.0811162
19	9	2	0	58	0	0	72	0.359	0.8279	7	13.85	42.404	84.1516245	77.6421138	12.0811162
19	10	2	6	52	0	3	44	0.3957	0.7986	6.7	13.85	42.404	84.1516245	77.6421138	12.0811162
19	11	2	0	44	0	0	47	0.3957	1.0757	7.6	13.85	42.404	84.1516245	77.6421138	12.0811162
19	12	2	4	49	0	3	58	0.3957	0.9228	8.6	13.85	42.404	84.1516245	77.6421138	12.0811162
20	1	2	0	35	1.51851394	2	33	0.2874	0.6451	7.5	13.87	43.854	85.447295	71.78	14.75
20	2	2	3	9	2.012837225	0	25	0.2874	0.4208	5.5	13.87	43.854	85.447295	71.78	14.75
20	3	2	4	41	1.591064607	0	75	0.2874	0.8726	6.6	13.87	43.854	85.447295	71.78	14.75
20	4	2	5	55	1.230448921	1	62	0.3435	0.9959	6.4	13.87	43.854	85.447295	71.78	14.75
20	5	2	3	77	0.477121255	1	85	0.3435	0.9178	6.5	13.87	43.854	85.447295	71.78	14.75
20	6	2	3	92	0.84509804	2	83	0.3435	1.0246	7.2	13.87	43.854	85.447295	71.78	14.75
20	7	2	5	96	0.903089987	3	96	0.3786	0.9502	8.2	13.87	43.854	85.447295	71.78	14.75
20	8	2	2	81	1.397940009	5	94	0.3786	1.006	8.5	13.87	43.854	85.447295	71.78	14.75
20	9	2	4	82	1.079181246	0	58	0.3786	1.0891	7.2	13.87	43.854	85.447295	71.78	14.75
20	10	2	7	73	1.491361694	6	52	0.3988	1.048	6.9	13.87	43.854	85.447295	71.78	14.75
20	11	2	2	58	1.491361694	0	44	0.3988	1.3554	7.7	13.87	43.854	85.447295	71.78	14.75
20	12	2	1	55	1	4	49	0.3988	1.2349	9.3	13.87	43.854	85.447295	71.78	14.75
19	1	3	6	13	0	0	3	0.7726	1.8162	34.5	74.47	25.665	58.7350611	68.0277405	13.1443012
19	2	3	2	6	0	1	12	0.7726	1.0705	26.8	74.47	25.665	58.7350611	68.0277405	13.1443012
19	3	3	1	16	0	3	9	0.7726	1.8112	30.7	74.47	25.665	58.7350611	68.0277405	13.1443012
19	4	3	10	21	0	4	11	0.8594	1.7879	30.2	74.47	25.665	58.7350611	68.0277405	13.1443012
19	5	3	8	25	0	4	27	0.8594	1.9501	31	74.47	25.665	58.7350611	68.0277405	13.1443012
19	6	3	6	33	0	6	20	0.8594	2.034	33	74.47	25.665	58.7350611	68.0277405	13.1443012
19	7	3	6	27	0	5	15	0.8935	1.9799	35.9	74.47	25.665	58.7350611	68.0277405	13.1443012
19	8	3	6	35	0	4	20	0.8935	2.0525	34.4	74.47	25.665	58.7350611	68.0277405	13.1443012
19	9	3	8	24	0	7	19	0.8935	2.162	30.2	74.47	25.665	58.7350611	68.0277405	13.1443012
19	10	3	4	20	0	3	10	0.985	2.3086	28.6	74.47	25.665	58.7350611	68.0277405	13.1443012
19	11	3	5	9	0	2	6	0.985	2.6472	31.8	74.47	25.665	58.7350611	68.0277405	13.1443012
19	12	3	0	3	0	3	7	0.985	2.6155	38.3	74.47	25.665	58.7350611	68.0277405	13.1443012
20	1	3	4	7	1.986771734	6	13	0.741	1.665	32.6	74.61	27.136	60.1905927	65.86	13.92
20	2	3	0	3	2.348304863	2	6	0.741	1.0647	24	74.61	27.136	60.1905927	65.86	13.92
20	3	3	9	13	0.77815125	1	16	0.741	2.5281	29.3	74.61	27.136	60.1905927	65.86	13.92
20	4	3	8	31	0.77815125	10	21	0.8977	2.749	29.7	74.61	27.136	60.1905927	65.86	13.92
20	5	3	7	26	0	8	25	0.8977	2.927	31	74.61	27.136	60.1905927	65.86	13.92
20	6	3	5	34	1.342422681	6	33	0.8977	2.9427	34.2	74.61	27.136	60.1905927	65.86	13.92
20	7	3	6	48	0	6	27	0.9417	2.7775	34.9	74.61	27.136	60.1905927	65.86	13.92
20	8	3	9	44	1.230448921	6	35	0.9417	2.9502	36.2	74.61	27.136	60.1905927	65.86	13.92
20	9	3	7	23	0	8	24	0.9417	3.1835	32.6	74.61	27.136	60.1905927	65.86	13.92
20	10	3	5	17	0.954242509	4	20	1.0403	3.2999	32.5	74.61	27.136	60.1905927	65.86	13.92
20	11	3	6	19	0	5	9	1.0403	3.7306	35.6	74.61	27.136	60.1905927	65.86	13.92
20	12	3	3	7	0	0	3	1.0403	3.6814	40.8	74.61	27.136	60.1905927	65.86	13.92
19	1	4	6	23	0	2	10	0.3747	0.4115	20.8	34.97	23.828	63.5115814	73.6354283	10.99499
19	2	4	2	21	0	1	9	0.3747	0.2003	17.2	34.97	23.828	63.5115814	73.6354283	10.99499
19	3	4	7	46	0	7	29	0.3747	0.3851	18.4	34.97	23.828	63.5115814	73.6354283	10.99499
19	4	4	4	33	0	5	25	0.4168	0.3832	18	34.97	23.828	63.5115814	73.6354283	10.99499
19	5	4	7	52	0	2	72	0.4168	0.4017	18.5	34.97	23.828	63.5115814	73.6354283	10.99499
19	6	4	5	51	0	5	32	0.4168	0.4005	18.7	34.97	23.828	63.5115814	73.6354283	10.99499
19	7	4	8	71	0	2	46	0.4334	0.3837	19.7	34.97	23.828	63.5115814	73.6354283	10.99499
19	8	4	6	76	0	6	35	0.4334	0.4153	18.7	34.97	23.828	63.5115814	73.6354283	10.99499
19	9	4	5	58	0	4	46	0.4334	0.4537	17.3	34.97	23.828	63.5115814	73.6354283	10.99499
19	10	4	12	52	0	3	35	0.4777	0.4747	17.8	34.97	23.828	63.5115814	73.6354283	10.99499
19	11	4	7	44	0	9	39	0.4777	0.5144	19.5	34.97	23.828	63.5115814	73.6354283	10.99499
19	12	4	6	43	0	2	42	0.4777	0.5179	21.6	34.97	23.828	63.5115814	73.6354283	10.99499
20	1	4	0	11	1.681241237	6	23	0.3635	0.3825	20.1	34.92	25.214	65.0252068	70.75	12.9
20	2	4	2	11	1.939519253	2	21	0.3635	0.2647	16.3	34.92	25.214	65.0252068	70.75	12.9
20	3	4	4	22	0.698970004	7	46	0.3635	0.5137	18.3	34.92	25.214	65.0252068	70.75	12.9
20	4	4	7	33	1.785329835	4	33	0.4187	0.5112	18.3	34.92	25.214	65.0252068	70.75	12.9
20	5	4	7	52	0.301029996	7	52	0.4187	0.5645	18.3	34.92	25.214	65.0252068	70.75	12.9
20	6	4	7	71	0	5	51	0.4187	0.5754	18.9	34.92	25.214	65.0252068	70.75	12.9
20	7	4	7	143	0.602059991	8	71	0.4678	0.5473	19.7	34.92	25.214	65.0252068	70.75	12.9
20	8	4	6	99	0.477121255	6	76	0.4678	0.5651	19.9	34.92	25.214	65.0252068	70.75	12.9
20	9	4	8	171	0.301029996	5	58	0.4678	0.6611	19.2	34.92	25.214	65.0252068	70.75	12.9
20	10	4	9	96	0.954242509	12	52	0.5152	0.6507	19.9	34.92	25.214	65.0252068	70.75	12.9
20	11	4	9	85	1	7	44	0.5152	0.7384	21.2	34.92	25.214	65.0252068	70.75	12.9
20	12	4	5	80	0.602059991	6	43	0.5152	0.7347	24	34.92	25.214	65.0252068	70.75	12.9
19	1	5	0	16	0	0	12	0.3676	0.3643	30.3	24.15	30.555	66.6252588	76.775918	10.1967921
19	2	5	1	14	0	0	10	0.3676	0.1419	27.3	24.15	30.555	66.6252588	76.775918	10.1967921
19	3	5	0	21	0	1	7	0.3676	0.2234	30.1	24.15	30.555	66.6252588	76.775918	10.1967921
19	4	5	0	45	0	1	9	0.422	0.2413	29.4	24.15	30.555	66.6252588	76.775918	10.1967921
19	5	5	5	49	0	2	28	0.422	0.2517	29.7	24.15	30.555	66.6252588	76.775918	10.1967921
19	6	5	4	31	0	5	48	0.422	0.2623	29.7	24.15	30.555	66.6252588	76.775918	10.1967921
19	7	5	6	52	0	3	37	0.4487	0.2491	30.9	24.15	30.555	66.6252588	76.775918	10.1967921
19	8	5	3	52	0	5	49	0.4487	0.2638	31.7	24.15	30.555	66.6252588	76.775918	10.1967921
19	9	5	5	46	0	1	37	0.4487	0.2996	31	24.15	30.555	66.6252588	76.775918	10.1967921
19	10	5	4	29	0	1	38	0.483	0.2929	31.2	24.15	30.555	66.6252588	76.775918	10.1967921
19	11	5	0	28	0	0	20	0.483	0.3379	31.5	24.15	30.555	66.6252588	76.775918	10.1967921
19	12	5	1	17	0	3	12	0.483	0.3669	33.2	24.15	30.555	66.6252588	76.775918	10.1967921
20	1	5	1	6	1.380211242	0	16	0.3551	0.3005	33.2	24.05	31.497	67.7142959	72.91	13.05
20	2	5	0	7	1.72427587	1	14	0.3551	0.1571	27.8	24.05	31.497	67.7142959	72.91	13.05
20	3	5	0	13	1.51851394	0	21	0.3551	0.3212	30.4	24.05	31.497	67.7142959	72.91	13.05
20	4	5	4	27	1.977723605	0	45	0.4153	0.3291	30.9	24.05	31.497	67.7142959	72.91	13.05
20	5	5	4	28	1.544068044	5	49	0.4153	0.3418	31.8	24.05	31.497	67.7142959	72.91	13.05
20	6	5	2	34	0.602059991	4	31	0.4153	0.3578	31.8	24.05	31.497	67.7142959	72.91	13.05
20	7	5	4	35	1.322219295	6	52	0.4616	0.3375	34.1	24.05	31.497	67.7142959	72.91	13.05
20	8	5	6	40	0.602059991	3	52	0.4616	0.343	33.6	24.05	31.497	67.7142959	72.91	13.05
20	9	5	1	32	0.77815125	5	46	0.4616	0.4215	31.8	24.05	31.497	67.7142959	72.91	13.05
20	10	5	0	30	1.414973348	4	29	0.504	0.3898	33.4	24.05	31.497	67.7142959	72.91	13.05
20	11	5	2	8	1.568201724	0	28	0.504	0.4518	34.6	24.05	31.497	67.7142959	72.91	13.05
20	12	5	4	7	1.579783597	1	17	0.504	0.4621	36	24.05	31.497	67.7142959	72.91	13.05
19	1	6	1	17	0	1	12	0.5414	0.9638	21.8	42.77	31.82	69.3009119	73.8811759	15.9236242
19	2	6	3	8	0	4	5	0.5414	0.4826	17.9	42.77	31.82	69.3009119	73.8811759	15.9236242
19	3	6	2	17	0	3	13	0.5414	0.8302	20.7	42.77	31.82	69.3009119	73.8811759	15.9236242
19	4	6	4	14	0	4	16	0.6166	0.7967	18.9	42.77	31.82	69.3009119	73.8811759	15.9236242
19	5	6	6	13	0	1	26	0.6166	0.7969	19.1	42.77	31.82	69.3009119	73.8811759	15.9236242
19	6	6	6	20	0	5	30	0.6166	0.9665	18.6	42.77	31.82	69.3009119	73.8811759	15.9236242
19	7	6	4	22	0	2	27	0.634	0.7932	20.6	42.77	31.82	69.3009119	73.8811759	15.9236242
19	8	6	6	22	0	5	18	0.634	0.7972	20.1	42.77	31.82	69.3009119	73.8811759	15.9236242
19	9	6	6	28	0	10	12	0.634	0.9153	18.7	42.77	31.82	69.3009119	73.8811759	15.9236242
19	10	6	3	18	0	0	13	0.6989	0.8818	19.5	42.77	31.82	69.3009119	73.8811759	15.9236242
19	11	6	1	9	0	0	8	0.6989	1.0453	21	42.77	31.82	69.3009119	73.8811759	15.9236242
19	12	6	0	3	0	0	8	0.6989	1.1177	23.1	42.77	31.82	69.3009119	73.8811759	15.9236242
20	1	6	1	18	1.785329835	1	17	0.5082	0.867	21.2	42.59	32.738	69.7560988	71.46	17.42
20	2	6	3	6	1.799340549	3	8	0.5082	0.6907	18.1	42.59	32.738	69.7560988	71.46	17.42
20	3	6	7	26	1.278753601	2	17	0.5082	1.0117	19.9	42.59	32.738	69.7560988	71.46	17.42
20	4	6	6	37	0.84509804	4	14	0.605	1.0576	18.8	42.59	32.738	69.7560988	71.46	17.42
20	5	6	5	22	0.602059991	6	13	0.605	1.0611	18.7	42.59	32.738	69.7560988	71.46	17.42
20	6	6	5	42	0.84509804	6	20	0.605	1.2474	18.7	42.59	32.738	69.7560988	71.46	17.42
20	7	6	9	23	1.939519253	4	22	0.6575	1.0085	20.8	42.59	32.738	69.7560988	71.46	17.42
20	8	6	4	13	1.342422681	6	22	0.6575	1.0125	20.8	42.59	32.738	69.7560988	71.46	17.42
20	9	6	1	28	1	6	28	0.6575	1.2302	19.2	42.59	32.738	69.7560988	71.46	17.42
20	10	6	1	13	1.113943352	3	18	0.7407	1.1347	20.2	42.59	32.738	69.7560988	71.46	17.42
20	11	6	4	9	0.84509804	1	9	0.7407	1.3438	21.8	42.59	32.738	69.7560988	71.46	17.42
20	12	6	1	7	1.799340549	0	3	0.7407	1.4757	24.2	42.59	32.738	69.7560988	71.46	17.42
19	1	7	2	10	0	0	0	0.2492	0.4207	7.3	24.48	24.563	64.0522876	74.9432863	13.2889175
19	2	7	2	19	0	0	0	0.2492	0.2367	6.1	24.48	24.563	64.0522876	74.9432863	13.2889175
19	3	7	1	18	0	0	5	0.2492	0.3758	6.5	24.48	24.563	64.0522876	74.9432863	13.2889175
19	4	7	1	27	0	1	10	0.2824	0.3558	6.1	24.48	24.563	64.0522876	74.9432863	13.2889175
19	5	7	1	28	0	0	14	0.2824	0.3748	6.1	24.48	24.563	64.0522876	74.9432863	13.2889175
19	6	7	2	20	0	3	9	0.2824	0.3916	5.9	24.48	24.563	64.0522876	74.9432863	13.2889175
19	7	7	2	19	0	3	12	0.312	0.3782	6.5	24.48	24.563	64.0522876	74.9432863	13.2889175
19	8	7	8	28	0	0	16	0.312	0.3895	6.3	24.48	24.563	64.0522876	74.9432863	13.2889175
19	9	7	4	49	0	0	10	0.312	0.4353	5.9	24.48	24.563	64.0522876	74.9432863	13.2889175
19	10	7	3	56	0	0	6	0.329	0.4467	6.3	24.48	24.563	64.0522876	74.9432863	13.2889175
19	11	7	5	31	0	0	7	0.329	0.5095	7.1	24.48	24.563	64.0522876	74.9432863	13.2889175
19	12	7	0	16	0	0	2	0.329	0.5184	7.9	24.48	24.563	64.0522876	74.9432863	13.2889175
20	1	7	0	6	1.255272505	2	10	0.2442	0.3784	7.4	24.07	25.751	65.6152485	74.07	15.61
20	2	7	2	4	1.886490725	2	19	0.2442	0.2883	6.2	24.07	25.751	65.6152485	74.07	15.61
20	3	7	2	13	0.77815125	1	18	0.2442	0.5011	6.6	24.07	25.751	65.6152485	74.07	15.61
20	4	7	4	26	1.146128036	1	27	0.3	0.5052	6.2	24.07	25.751	65.6152485	74.07	15.61
20	5	7	2	20	1.653212514	1	28	0.3	0.4987	6.1	24.07	25.751	65.6152485	74.07	15.61
20	6	7	3	46	0	2	20	0.3	0.5236	6.1	24.07	25.751	65.6152485	74.07	15.61
20	7	7	0	50	0.477121255	2	19	0.3355	0.4982	6.9	24.07	25.751	65.6152485	74.07	15.61
20	8	7	4	51	0	8	28	0.3355	0.5024	6.5	24.07	25.751	65.6152485	74.07	15.61
20	9	7	6	49	0	4	49	0.3355	0.5803	6.2	24.07	25.751	65.6152485	74.07	15.61
20	10	7	4	56	0	3	56	0.3515	0.5707	6.7	24.07	25.751	65.6152485	74.07	15.61
20	11	7	1	30	0	5	31	0.3515	0.6106	7.4	24.07	25.751	65.6152485	74.07	15.61
20	12	7	2	26	0	0	16	0.3515	0.616	8.2	24.07	25.751	65.6152485	74.07	15.61
19	1	8	0	0	0	0	3	0.2581	0.4897	9.1	32.55	24.252	70.1689708	76.2472389	13.7793056
19	2	8	0	5	0	0	4	0.2581	0.25	7.7	32.55	24.252	70.1689708	76.2472389	13.7793056
19	3	8	0	15	0	1	2	0.2581	0.445	8.4	32.55	24.252	70.1689708	76.2472389	13.7793056
19	4	8	0	14	0	1	4	0.3005	0.4441	8.1	32.55	24.252	70.1689708	76.2472389	13.7793056
19	5	8	1	8	0	2	11	0.3005	0.452	8.1	32.55	24.252	70.1689708	76.2472389	13.7793056
19	6	8	0	7	0	0	10	0.3005	0.4869	7.6	32.55	24.252	70.1689708	76.2472389	13.7793056
19	7	8	0	16	0	0	18	0.3158	0.4726	8	32.55	24.252	70.1689708	76.2472389	13.7793056
19	8	8	0	18	0	1	12	0.3158	0.5168	7.7	32.55	24.252	70.1689708	76.2472389	13.7793056
19	9	8	1	16	0	1	15	0.3158	0.5575	7.4	32.55	24.252	70.1689708	76.2472389	13.7793056
19	10	8	1	4	0	0	11	0.4868	0.5599	8.4	32.55	24.252	70.1689708	76.2472389	13.7793056
19	11	8	1	7	0	1	7	0.4868	0.6617	9.1	32.55	24.252	70.1689708	76.2472389	13.7793056
19	12	8	0	2	0	0	6	0.4868	0.6905	10	32.55	24.252	70.1689708	76.2472389	13.7793056
20	1	8	0	3	1.908485019	0	0	0.2409	0.4516	9.4	31.85	24.902	72.1554862	72.68	15.61
20	2	8	1	1	2.603144373	0	5	0.2409	0.2216	7.8	31.85	24.902	72.1554862	72.68	15.61
20	3	8	0	8	0.698970004	0	15	0.2409	0.514	8.3	31.85	24.902	72.1554862	72.68	15.61
20	4	8	0	8	2.663700925	0	14	0.2842	0.5744	8.1	31.85	24.902	72.1554862	72.68	15.61
20	5	8	0	13	0.301029996	1	8	0.2842	0.5722	7.9	31.85	24.902	72.1554862	72.68	15.61
20	6	8	0	11	0.477121255	0	7	0.2842	0.6179	7.5	31.85	24.902	72.1554862	72.68	15.61
20	7	8	4	16	0	0	16	0.3369	0.5847	8.3	31.85	24.902	72.1554862	72.68	15.61
20	8	8	1	28	0.301029996	0	18	0.3369	0.5948	8.1	31.85	24.902	72.1554862	72.68	15.61
20	9	8	1	18	0	1	16	0.3369	0.682	7.6	31.85	24.902	72.1554862	72.68	15.61
20	10	8	2	13	0.301029996	1	4	0.5079	0.6647	8.6	31.85	24.902	72.1554862	72.68	15.61
20	11	8	0	5	0	1	7	0.5079	0.7834	9.6	31.85	24.902	72.1554862	72.68	15.61
20	12	8	0	1	1.204119983	0	2	0.5079	0.7516	10.2	31.85	24.902	72.1554862	72.68	15.61
19	1	9	23	2	0	20	1	0.8397	10.9594	14.9	24.81	69.442	86.4167674	73.7005782	16.2650708
19	2	9	14	4	0	9	3	0.8397	5.9363	11.6	24.81	69.442	86.4167674	73.7005782	16.2650708
19	3	9	19	1	0	15	6	0.8397	10.2026	12.7	24.81	69.442	86.4167674	73.7005782	16.2650708
19	4	9	28	9	0	21	4	0.9341	10.4318	11.1	24.81	69.442	86.4167674	73.7005782	16.2650708
19	5	9	19	5	0	15	9	0.9341	10.7841	11.2	24.81	69.442	86.4167674	73.7005782	16.2650708
19	6	9	18	5	0	22	9	0.9341	11.2695	12.2	24.81	69.442	86.4167674	73.7005782	16.2650708
19	7	9	27	10	0	22	13	0.9712	10.1845	15.5	24.81	69.442	86.4167674	73.7005782	16.2650708
19	8	9	27	3	0	18	9	0.9712	10.3028	17	24.81	69.442	86.4167674	73.7005782	16.2650708
19	9	9	11	4	0	16	2	0.9712	10.9238	13.2	24.81	69.442	86.4167674	73.7005782	16.2650708
19	10	9	33	8	0	27	7	1.0706	11.0518	11.7	24.81	69.442	86.4167674	73.7005782	16.2650708
19	11	9	21	3	0	18	2	1.0706	13.6409	11.4	24.81	69.442	86.4167674	73.7005782	16.2650708
19	12	9	30	4	0	24	8	1.0706	13.1968	14.3	24.81	69.442	86.4167674	73.7005782	16.2650708
20	1	9	13	0	2.187520721	23	2	0.7857	8.6329	13.2	24.87	72.232	86.620285	73.92	16.28
20	2	9	5	0	2.267171728	14	4	0.7857	6.0658	9.9	24.87	72.232	86.620285	73.92	16.28
20	3	9	12	3	2.255272505	19	1	0.7857	9.7489	11.5	24.87	72.232	86.620285	73.92	16.28
20	4	9	15	3	2.136720567	28	9	0.95	11.0328	10.8	24.87	72.232	86.620285	73.92	16.28
20	5	9	12	3	1.322219295	19	5	0.95	12.635	11.7	24.87	72.232	86.620285	73.92	16.28
20	6	9	11	1	1.612783857	18	5	0.95	12.8888	13.4	24.87	72.232	86.620285	73.92	16.28
20	7	9	22	5	1.568201724	27	10	0.9945	11.6334	15.3	24.87	72.232	86.620285	73.92	16.28
20	8	9	18	6	2.195899652	27	3	0.9945	11.6789	18.8	24.87	72.232	86.620285	73.92	16.28
20	9	9	26	8	2.012837225	11	4	0.9945	13.3038	13.8	24.87	72.232	86.620285	73.92	16.28
20	10	9	19	2	2.245512668	33	8	1.1399	13.6796	11.8	24.87	72.232	86.620285	73.92	16.28
20	11	9	17	11	2.181843588	21	3	1.1399	15.4715	12	24.87	72.232	86.620285	73.92	16.28
20	12	9	13	11	2.267171728	30	4	1.1399	16.0476	15.4	24.87	72.232	86.620285	73.92	16.28
19	1	10	45	235	0	37	150	2.1926	4.5997	55.6	84.69	41.4	67.2806707	71.1346331	15.0780139
19	2	10	30	149	0	26	122	2.1926	2.7493	42.1	84.69	41.4	67.2806707	71.1346331	15.0780139
19	3	10	42	240	0	36	231	2.1926	4.8643	51.3	84.69	41.4	67.2806707	71.1346331	15.0780139
19	4	10	49	220	0	62	189	2.4391	5.0094	47.6	84.69	41.4	67.2806707	71.1346331	15.0780139
19	5	10	53	272	0	56	339	2.4391	5.2594	48.3	84.69	41.4	67.2806707	71.1346331	15.0780139
19	6	10	42	258	0	47	207	2.4391	5.7957	50.3	84.69	41.4	67.2806707	71.1346331	15.0780139
19	7	10	48	272	0	62	276	2.536	5.0826	60.7	84.69	41.4	67.2806707	71.1346331	15.0780139
19	8	10	58	259	0	45	277	2.536	4.9716	62.2	84.69	41.4	67.2806707	71.1346331	15.0780139
19	9	10	41	252	0	50	229	2.536	5.2141	52.1	84.69	41.4	67.2806707	71.1346331	15.0780139
19	10	10	62	249	0	27	240	2.7955	5.2697	49.5	84.69	41.4	67.2806707	71.1346331	15.0780139
19	11	10	46	172	0	29	186	2.7955	6.9345	50.2	84.69	41.4	67.2806707	71.1346331	15.0780139
19	12	10	24	139	0	24	104	2.7955	6.1473	56.6	84.69	41.4	67.2806707	71.1346331	15.0780139
20	1	10	41	176	2.307496038	45	235	2.1003	4.0163	48.8	84.75	43.39	68.1476474	68.59	16.2
20	2	10	21	102	2.633468456	30	149	2.1003	2.7801	32.4	84.75	43.39	68.1476474	68.59	16.2
20	3	10	48	238	1.204119983	42	240	2.1003	5.8209	48.1	84.75	43.39	68.1476474	68.59	16.2
20	4	10	36	237	0.903089987	49	220	2.572	5.9836	47.7	84.75	43.39	68.1476474	68.59	16.2
20	5	10	35	259	0	53	272	2.572	6.1879	50.2	84.75	43.39	68.1476474	68.59	16.2
20	6	10	47	257	0.301029996	42	258	2.572	6.4055	54	84.75	43.39	68.1476474	68.59	16.2
20	7	10	28	210	0.301029996	48	272	2.7086	5.5781	57.9	84.75	43.39	68.1476474	68.59	16.2
20	8	10	32	209	1.041392685	58	259	2.7086	5.7196	70.3	84.75	43.39	68.1476474	68.59	16.2
20	9	10	44	231	0.301029996	41	252	2.7086	6.7904	56.8	84.75	43.39	68.1476474	68.59	16.2
20	10	10	41	170	0.84509804	62	249	2.891	6.2978	52.4	84.75	43.39	68.1476474	68.59	16.2
20	11	10	23	158	0.954242509	46	172	2.891	8.0569	54.4	84.75	43.39	68.1476474	68.59	16.2
20	12	10	22	120	0.698970004	24	139	2.891	7.2564	64.4	84.75	43.39	68.1476474	68.59	16.2
19	1	11	36	162	0	31	131	1.3722	7.1828	38.2	63.75	49.899	64.2352941	72.9110134	14.0329923
19	2	11	16	107	0	18	114	1.3722	4.4249	25.6	63.75	49.899	64.2352941	72.9110134	14.0329923
19	3	11	28	207	0	40	191	1.3722	7.2693	39.3	63.75	49.899	64.2352941	72.9110134	14.0329923
19	4	11	25	224	0	32	184	1.5264	6.9503	37.5	63.75	49.899	64.2352941	72.9110134	14.0329923
19	5	11	41	240	0	23	186	1.5264	7.3235	36.9	63.75	49.899	64.2352941	72.9110134	14.0329923
19	6	11	21	205	0	27	213	1.5264	7.3268	38.2	63.75	49.899	64.2352941	72.9110134	14.0329923
19	7	11	20	247	0	14	182	1.5871	6.9722	44.9	63.75	49.899	64.2352941	72.9110134	14.0329923
19	8	11	19	244	0	15	175	1.5871	7.0146	48.2	63.75	49.899	64.2352941	72.9110134	14.0329923
19	9	11	22	230	0	28	165	1.5871	7.4839	41.3	63.75	49.899	64.2352941	72.9110134	14.0329923
19	10	11	31	228	0	28	190	1.7495	8.86	38.4	63.75	49.899	64.2352941	72.9110134	14.0329923
19	11	11	22	217	0	28	169	1.7495	10.4614	38.5	63.75	49.899	64.2352941	72.9110134	14.0329923
19	12	11	26	219	0	42	280	1.7495	10.0225	43.6	63.75	49.899	64.2352941	72.9110134	14.0329923
20	1	11	23	114	2.77815125	36	162	1.3114	5.5087	30.4	64.57	52.397	65.1779007	73.28	13.27
20	2	11	18	77	2.783188691	16	107	1.3114	3.7463	19.8	64.57	52.397	65.1779007	73.28	13.27
20	3	11	22	206	1.72427587	28	207	1.3114	7.8074	36.6	64.57	52.397	65.1779007	73.28	13.27
20	4	11	20	192	1.079181246	25	224	1.5973	8.4662	37.2	64.57	52.397	65.1779007	73.28	13.27
20	5	11	21	194	0	41	240	1.5973	9.4407	38.7	64.57	52.397	65.1779007	73.28	13.27
20	6	11	19	205	0.301029996	21	205	1.5973	10.1385	43.5	64.57	52.397	65.1779007	73.28	13.27
20	7	11	21	214	0.301029996	20	247	1.6739	8.5505	48.4	64.57	52.397	65.1779007	73.28	13.27
20	8	11	28	217	0.954242509	19	244	1.6739	8.6283	54.6	64.57	52.397	65.1779007	73.28	13.27
20	9	11	20	238	0.698970004	22	230	1.6739	9.7714	44.1	64.57	52.397	65.1779007	73.28	13.27
20	10	11	28	288	0.698970004	31	228	1.8787	10.5158	41.5	64.57	52.397	65.1779007	73.28	13.27
20	11	11	18	264	0.954242509	22	217	1.8787	13.2448	41.9	64.57	52.397	65.1779007	73.28	13.27
20	12	11	9	178	1.113943352	26	219	1.8787	11.2417	46.4	64.57	52.397	65.1779007	73.28	13.27
19	1	12	13	109	0	5	87	0.8168	1.0738	21.1	60.92	26.415	58.32239	67.3845311	13.9680504
19	2	12	6	83	0	9	131	0.8168	0.6561	17	60.92	26.415	58.32239	67.3845311	13.9680504
19	3	12	18	164	0	18	162	0.8168	1.0429	17.8	60.92	26.415	58.32239	67.3845311	13.9680504
19	4	12	24	187	0	15	154	0.9086	1.0531	16.7	60.92	26.415	58.32239	67.3845311	13.9680504
19	5	12	14	215	0	14	198	0.9086	1.1196	17.4	60.92	26.415	58.32239	67.3845311	13.9680504
19	6	12	16	222	0	18	164	0.9086	1.175	18.8	60.92	26.415	58.32239	67.3845311	13.9680504
19	7	12	36	238	0	18	207	0.9447	1.1103	22.9	60.92	26.415	58.32239	67.3845311	13.9680504
19	8	12	23	229	0	13	186	0.9447	1.1237	23	60.92	26.415	58.32239	67.3845311	13.9680504
19	9	12	22	255	0	15	224	0.9447	1.1878	18.5	60.92	26.415	58.32239	67.3845311	13.9680504
19	10	12	21	207	0	20	162	1.0414	1.247	17.8	60.92	26.415	58.32239	67.3845311	13.9680504
19	11	12	23	178	0	12	152	1.0414	1.5302	18.1	60.92	26.415	58.32239	67.3845311	13.9680504
19	12	12	8	105	0	16	119	1.0414	1.5187	21	60.92	26.415	58.32239	67.3845311	13.9680504
20	1	12	16	130	2.474216264	13	109	0.7821	0.9766	20.5	61.03	28.103	59.8626506	65.75	15.01
20	2	12	5	46	2.84135947	6	83	0.7821	0.6875	13.7	61.03	28.103	59.8626506	65.75	15.01
20	3	12	19	153	0	18	164	0.7821	1.4003	17.7	61.03	28.103	59.8626506	65.75	15.01
20	4	12	21	198	0.301029996	24	187	0.973	1.4584	17.6	61.03	28.103	59.8626506	65.75	15.01
20	5	12	24	247	0	14	215	0.973	1.5402	19.2	61.03	28.103	59.8626506	65.75	15.01
20	6	12	22	296	0	16	222	0.973	1.51	20.4	61.03	28.103	59.8626506	65.75	15.01
20	7	12	17	256	0	36	238	1.0117	1.3809	21	61.03	28.103	59.8626506	65.75	15.01
20	8	12	27	289	0	23	229	1.0117	1.4524	26.7	61.03	28.103	59.8626506	65.75	15.01
20	9	12	23	286	0	22	255	1.0117	1.6928	21.2	61.03	28.103	59.8626506	65.75	15.01
20	10	12	16	222	0	21	207	1.1013	1.5934	19.7	61.03	28.103	59.8626506	65.75	15.01
20	11	12	16	209	0.301029996	23	178	1.1013	1.8684	20.5	61.03	28.103	59.8626506	65.75	15.01
20	12	12	14	136	0.301029996	8	105	1.1013	1.9376	24.8	61.03	28.103	59.8626506	65.75	15.01
19	1	13	8	52	0	5	52	0.933	2.0837	18.1	41.37	35.616	63.8627024	73.1310285	9.9978134
19	2	13	2	37	0	2	27	0.933	1.1688	13.4	41.37	35.616	63.8627024	73.1310285	9.9978134
19	3	13	4	54	0	8	35	0.933	2.0134	18.6	41.37	35.616	63.8627024	73.1310285	9.9978134
19	4	13	4	69	0	4	42	1.0379	2.0636	19.2	41.37	35.616	63.8627024	73.1310285	9.9978134
19	5	13	0	44	0	0	69	1.0379	2.1327	19.4	41.37	35.616	63.8627024	73.1310285	9.9978134
19	6	13	4	50	0	5	52	1.0379	2.1298	20.8	41.37	35.616	63.8627024	73.1310285	9.9978134
19	7	13	9	36	0	9	52	1.0791	2.0086	23.7	41.37	35.616	63.8627024	73.1310285	9.9978134
19	8	13	5	38	0	2	55	1.0791	2.0967	24.5	41.37	35.616	63.8627024	73.1310285	9.9978134
19	9	13	7	61	0	6	64	1.0791	2.2681	22.3	41.37	35.616	63.8627024	73.1310285	9.9978134
19	10	13	12	74	0	7	61	1.1895	2.3183	20.6	41.37	35.616	63.8627024	73.1310285	9.9978134
19	11	13	9	49	0	7	52	1.1895	2.8806	19.3	41.37	35.616	63.8627024	73.1310285	9.9978134
19	12	13	7	58	0	6	46	1.1895	2.7513	20.2	41.37	35.616	63.8627024	73.1310285	9.9978134
20	1	13	10	41	2.161368002	8	52	0.8999	1.8518	16	41.54	37.202	64.625542	69.58	11.1
20	2	13	3	17	2.184691431	2	37	0.8999	1.3746	12.9	41.54	37.202	64.625542	69.58	11.1
20	3	13	4	36	1.681241237	4	54	0.8999	2.395	17.4	41.54	37.202	64.625542	69.58	11.1
20	4	13	6	42	1.146128036	4	69	1.0902	2.5138	18.7	41.54	37.202	64.625542	69.58	11.1
20	5	13	8	87	0.477121255	0	44	1.0902	2.5966	20.2	41.54	37.202	64.625542	69.58	11.1
20	6	13	8	86	0.77815125	4	50	1.0902	2.6005	23.5	41.54	37.202	64.625542	69.58	11.1
20	7	13	2	179	0.602059991	9	36	1.143	2.3783	26.5	41.54	37.202	64.625542	69.58	11.1
20	8	13	4	143	1.255272505	5	38	1.143	2.4137	25.9	41.54	37.202	64.625542	69.58	11.1
20	9	13	8	158	1.431363764	7	61	1.143	2.7566	22.8	41.54	37.202	64.625542	69.58	11.1
20	10	13	6	205	1.462397998	12	74	1.2572	2.7799	21.5	41.54	37.202	64.625542	69.58	11.1
20	11	13	8	165	1.72427587	9	49	1.2572	3.3249	20.6	41.54	37.202	64.625542	69.58	11.1
20	12	13	9	86	1.397940009	7	58	1.2572	3.2702	22.2	41.54	37.202	64.625542	69.58	11.1
19	1	14	7	35	0	3	17	0.5448	0.6661	13	45.16	26.262	59.3224092	69.6422701	10.1503753
19	2	14	2	13	0	3	6	0.5448	0.361	10.3	45.16	26.262	59.3224092	69.6422701	10.1503753
19	3	14	1	20	0	6	26	0.5448	0.6181	11.9	45.16	26.262	59.3224092	69.6422701	10.1503753
19	4	14	5	32	0	2	30	0.6061	0.627	11.3	45.16	26.262	59.3224092	69.6422701	10.1503753
19	5	14	7	60	0	9	91	0.6061	0.6708	11.6	45.16	26.262	59.3224092	69.6422701	10.1503753
19	6	14	7	79	0	5	86	0.6061	0.7056	12.2	45.16	26.262	59.3224092	69.6422701	10.1503753
19	7	14	9	99	0	12	88	0.6302	0.6544	14	45.16	26.262	59.3224092	69.6422701	10.1503753
19	8	14	9	88	0	8	57	0.6302	0.6722	16.1	45.16	26.262	59.3224092	69.6422701	10.1503753
19	9	14	6	23	0	7	37	0.6302	0.7306	13.4	45.16	26.262	59.3224092	69.6422701	10.1503753
19	10	14	11	36	0	5	19	0.6947	0.7625	13.2	45.16	26.262	59.3224092	69.6422701	10.1503753
19	11	14	8	16	0	4	20	0.6947	0.9385	12.3	45.16	26.262	59.3224092	69.6422701	10.1503753
19	12	14	4	25	0	2	12	0.6947	1.0232	14.2	45.16	26.262	59.3224092	69.6422701	10.1503753
20	1	14	6	57	2.457881897	7	35	0.5343	0.6297	12.1	45.19	28.017	61.0075553	66.15	11.89
20	2	14	3	17	2.812913357	2	13	0.5343	0.4168	8.4	45.19	28.017	61.0075553	66.15	11.89
20	3	14	6	23	0.477121255	1	20	0.5343	0.8423	11.8	45.19	28.017	61.0075553	66.15	11.89
20	4	14	8	46	0	5	32	0.6348	0.8773	12	45.19	28.017	61.0075553	66.15	11.89
20	5	14	14	60	0	7	60	0.6348	0.9574	13.1	45.19	28.017	61.0075553	66.15	11.89
20	6	14	9	65	0.77815125	7	79	0.6348	1.0385	14.2	45.19	28.017	61.0075553	66.15	11.89
20	7	14	8	84	0	9	99	0.6697	0.9037	16.1	45.19	28.017	61.0075553	66.15	11.89
20	8	14	7	72	0.602059991	9	88	0.6697	0.9028	17.4	45.19	28.017	61.0075553	66.15	11.89
20	9	14	8	44	0	6	23	0.6697	1.069	13.8	45.19	28.017	61.0075553	66.15	11.89
20	10	14	7	46	0	11	36	0.7304	1.0049	13.3	45.19	28.017	61.0075553	66.15	11.89
20	11	14	10	37	0	8	16	0.7304	1.3867	13.8	45.19	28.017	61.0075553	66.15	11.89
20	12	14	6	23	0	4	25	0.7304	1.4371	16.8	45.19	28.017	61.0075553	66.15	11.89
19	1	15	4	54	0	6	43	1.564	2.3556	53.8	101.06	31.597	61.2903226	66.4918831	15.8352574
19	2	15	11	46	0	8	31	1.564	1.286	45	101.06	31.597	61.2903226	66.4918831	15.8352574
19	3	15	7	92	0	5	61	1.564	2.2136	48.9	101.06	31.597	61.2903226	66.4918831	15.8352574
19	4	15	12	81	0	12	77	1.7398	2.174	49.4	101.06	31.597	61.2903226	66.4918831	15.8352574
19	5	15	11	119	0	6	64	1.7398	2.3579	49.5	101.06	31.597	61.2903226	66.4918831	15.8352574
19	6	15	6	105	0	8	67	1.7398	2.5621	54.3	101.06	31.597	61.2903226	66.4918831	15.8352574
19	7	15	14	161	0	11	118	1.8089	2.3989	58.7	101.06	31.597	61.2903226	66.4918831	15.8352574
19	8	15	13	112	0	7	116	1.8089	2.34	54.3	101.06	31.597	61.2903226	66.4918831	15.8352574
19	9	15	15	135	0	11	101	1.8089	2.5235	50	101.06	31.597	61.2903226	66.4918831	15.8352574
19	10	15	9	121	0	12	94	1.994	2.5631	49.3	101.06	31.597	61.2903226	66.4918831	15.8352574
19	11	15	12	103	0	9	85	1.994	3.0372	51.9	101.06	31.597	61.2903226	66.4918831	15.8352574
19	12	15	11	76	0	10	66	1.994	3.0233	56.8	101.06	31.597	61.2903226	66.4918831	15.8352574
20	1	15	10	55	2.307496038	4	54	1.4919	2.2507	49.6	101.53	32.886	61.7251779	66.09	15.13
20	2	15	3	44	2.744292983	11	46	1.4919	1.6624	40.2	101.53	32.886	61.7251779	66.09	15.13
20	3	15	21	87	1.278753601	7	92	1.4919	2.9679	48.4	101.53	32.886	61.7251779	66.09	15.13
20	4	15	12	95	1.146128036	12	81	1.8106	3.0549	50.1	101.53	32.886	61.7251779	66.09	15.13
20	5	15	11	112	0.77815125	11	119	1.8106	3.1699	51.5	101.53	32.886	61.7251779	66.09	15.13
20	6	15	15	130	0	6	105	1.8106	3.3611	54.1	101.53	32.886	61.7251779	66.09	15.13
20	7	15	13	160	0.903089987	14	161	1.916	3.0602	55.6	101.53	32.886	61.7251779	66.09	15.13
20	8	15	15	166	1.51851394	13	112	1.916	3.028	60.8	101.53	32.886	61.7251779	66.09	15.13
20	9	15	18	196	0.301029996	15	135	1.916	3.5475	55.1	101.53	32.886	61.7251779	66.09	15.13
20	10	15	16	119	1.204119983	9	121	2.0943	3.3018	54	101.53	32.886	61.7251779	66.09	15.13
20	11	15	19	105	0.903089987	12	103	2.0943	3.8526	56.6	101.53	32.886	61.7251779	66.09	15.13
20	12	15	11	107	0.954242509	11	76	2.0943	3.7021	116.9	101.53	32.886	61.7251779	66.09	15.13
19	1	16	5	113	0	1	34	1.1941	1.4721	31.6	99.01	23.903	51.8028482	67.3376639	11.6015036
19	2	16	3	85	0	2	24	1.1941	0.9064	26.3	99.01	23.903	51.8028482	67.3376639	11.6015036
19	3	16	11	191	0	3	44	1.1941	1.4765	26.9	99.01	23.903	51.8028482	67.3376639	11.6015036
19	4	16	7	185	0	6	49	1.3283	1.4236	24.8	99.01	23.903	51.8028482	67.3376639	11.6015036
19	5	16	14	302	0	18	412	1.3283	1.5135	26.4	99.01	23.903	51.8028482	67.3376639	11.6015036
19	6	16	13	287	0	21	495	1.3283	1.5343	29.6	99.01	23.903	51.8028482	67.3376639	11.6015036
19	7	16	11	306	0	15	520	1.3811	1.5262	35.3	99.01	23.903	51.8028482	67.3376639	11.6015036
19	8	16	11	230	0	15	341	1.3811	1.5377	32.2	99.01	23.903	51.8028482	67.3376639	11.6015036
19	9	16	8	224	0	8	266	1.3811	1.6206	25.1	99.01	23.903	51.8028482	67.3376639	11.6015036
19	10	16	12	195	0	13	200	1.5224	1.7052	24.1	99.01	23.903	51.8028482	67.3376639	11.6015036
19	11	16	8	183	0	10	201	1.5224	2.1184	24.8	99.01	23.903	51.8028482	67.3376639	11.6015036
19	12	16	7	121	0	4	94	1.5224	2.0292	29.2	99.01	23.903	51.8028482	67.3376639	11.6015036
20	1	16	10	97	2.626340367	5	113	1.151	1.407	29.8	99.37	24.81	53.3121673	63.37	13.49
20	2	16	6	43	2.92992956	3	85	1.151	0.9014	20.2	99.37	24.81	53.3121673	63.37	13.49
20	3	16	14	138	0.698970004	11	191	1.151	1.9163	25.1	99.37	24.81	53.3121673	63.37	13.49
20	4	16	17	228	0	7	185	1.4098	2.0783	25	99.37	24.81	53.3121673	63.37	13.49
20	5	16	14	297	0	14	302	1.4098	2.1617	27.5	99.37	24.81	53.3121673	63.37	13.49
20	6	16	12	216	0	13	287	1.4098	2.1739	30.1	99.37	24.81	53.3121673	63.37	13.49
20	7	16	12	184	0	11	306	1.4268	2.0607	31.2	99.37	24.81	53.3121673	63.37	13.49
20	8	16	10	199	0	11	230	1.4268	2.0998	34.8	99.37	24.81	53.3121673	63.37	13.49
20	9	16	15	218	0.77815125	8	224	1.4268	2.3323	29.1	99.37	24.81	53.3121673	63.37	13.49
20	10	16	14	178	0.602059991	12	195	1.512	2.3174	26.6	99.37	24.81	53.3121673	63.37	13.49
20	11	16	12	137	0.77815125	8	183	1.512	2.7728	27.6	99.37	24.81	53.3121673	63.37	13.49
20	12	16	9	89	1.041392685	7	121	1.512	2.683	32.2	99.37	24.81	53.3121673	63.37	13.49
19	1	17	9	66	0	6	26	1.0086	1.4972	19.9	59.27	28.319	60.9920702	71.3546804	13.0707154
19	2	17	1	59	0	9	20	1.0086	0.8941	15.9	59.27	28.319	60.9920702	71.3546804	13.0707154
19	3	17	5	108	0	8	31	1.0086	1.4102	17	59.27	28.319	60.9920702	71.3546804	13.0707154
19	4	17	6	104	0	4	54	1.1219	1.3254	16.1	59.27	28.319	60.9920702	71.3546804	13.0707154
19	5	17	10	131	0	5	118	1.1219	1.3855	16.8	59.27	28.319	60.9920702	71.3546804	13.0707154
19	6	17	7	129	0	4	119	1.1219	1.5143	18.2	59.27	28.319	60.9920702	71.3546804	13.0707154
19	7	17	8	166	0	6	95	1.1665	1.3554	21.7	59.27	28.319	60.9920702	71.3546804	13.0707154
19	8	17	7	152	0	6	142	1.1665	1.3668	23.9	59.27	28.319	60.9920702	71.3546804	13.0707154
19	9	17	6	157	0	9	126	1.1665	1.4697	19	59.27	28.319	60.9920702	71.3546804	13.0707154
19	10	17	4	163	0	5	110	1.2859	1.4846	16.3	59.27	28.319	60.9920702	71.3546804	13.0707154
19	11	17	5	144	0	4	124	1.2859	1.9025	16.8	59.27	28.319	60.9920702	71.3546804	13.0707154
19	12	17	4	134	0	4	106	1.2859	1.7834	19.7	59.27	28.319	60.9920702	71.3546804	13.0707154
20	1	17	3	91	3.854548936	9	66	0.6379	0.4888	18.4	57.75	27.881	61.8471839	69.1	14.59
20	2	17	0	3	4.776374251	1	59	0.6379	0.5271	10.4	57.75	27.881	61.8471839	69.1	14.59
20	3	17	6	60	2.951823035	5	108	0.6379	1.0862	12.2	57.75	27.881	61.8471839	69.1	14.59
20	4	17	5	107	2.515873844	6	104	1.1101	1.4022	15.2	57.75	27.881	61.8471839	69.1	14.59
20	5	17	10	164	0.903089987	10	131	1.1101	1.5849	17.3	57.75	27.881	61.8471839	69.1	14.59
20	6	17	10	164	0	7	129	1.1101	1.7151	18.8	57.75	27.881	61.8471839	69.1	14.59
20	7	17	9	201	0	8	166	1.2299	1.5473	19.9	57.75	27.881	61.8471839	69.1	14.59
20	8	17	8	245	0.698970004	7	152	1.2299	1.6073	24.6	57.75	27.881	61.8471839	69.1	14.59
20	9	17	11	232	0	6	157	1.2299	1.8619	19	57.75	27.881	61.8471839	69.1	14.59
20	10	17	16	198	0	4	163	1.3664	1.7796	17.5	57.75	27.881	61.8471839	69.1	14.59
20	11	17	22	199	1	5	144	1.3664	2.1986	18.5	57.75	27.881	61.8471839	69.1	14.59
20	12	17	12	191	0.301029996	4	134	1.3664	2.0695	22.5	57.75	27.881	61.8471839	69.1	14.59
19	1	18	5	23	0	4	9	0.8748	0.8517	17.1	66.4	27.68	59.623494	66.8677397	13.1438032
19	2	18	8	18	0	3	10	0.8748	0.4885	14.4	66.4	27.68	59.623494	66.8677397	13.1438032
19	3	18	11	26	0	0	19	0.8748	0.7746	14.5	66.4	27.68	59.623494	66.8677397	13.1438032
19	4	18	11	42	0	2	22	0.9732	0.7837	13.3	66.4	27.68	59.623494	66.8677397	13.1438032
19	5	18	12	44	0	2	40	0.9732	0.8268	12.9	66.4	27.68	59.623494	66.8677397	13.1438032
19	6	18	15	58	0	3	34	0.9732	0.8866	14.8	66.4	27.68	59.623494	66.8677397	13.1438032
19	7	18	8	22	0	1	25	1.0118	0.8128	16.8	66.4	27.68	59.623494	66.8677397	13.1438032
19	8	18	13	32	0	2	29	1.0118	0.8323	19.1	66.4	27.68	59.623494	66.8677397	13.1438032
19	9	18	11	29	0	2	17	1.0118	0.8836	16.7	66.4	27.68	59.623494	66.8677397	13.1438032
19	10	18	8	25	0	3	16	1.1154	0.8857	13.9	66.4	27.68	59.623494	66.8677397	13.1438032
19	11	18	12	12	0	1	6	1.1154	1.0369	14.9	66.4	27.68	59.623494	66.8677397	13.1438032
19	12	18	7	9	0	2	21	1.1154	1.0293	17.9	66.4	27.68	59.623494	66.8677397	13.1438032
20	1	18	13	12	2.591064607	5	23	0.8825	0.7323	16.1	66.44	29.38	61.190103	65.67	14.81
20	2	18	2	4	2.799340549	8	18	0.8825	0.5394	13.3	66.44	29.38	61.190103	65.67	14.81
20	3	18	4	18	0	11	26	0.8825	1.0143	13.2	66.44	29.38	61.190103	65.67	14.81
20	4	18	4	22	0.301029996	11	42	1.0202	1.0753	14.2	66.44	29.38	61.190103	65.67	14.81
20	5	18	4	48	0	12	44	1.0202	1.123	14	66.44	29.38	61.190103	65.67	14.81
20	6	18	12	35	0	15	58	1.0202	1.1215	16.2	66.44	29.38	61.190103	65.67	14.81
20	7	18	17	39	0	8	22	1.0754	0.9499	17.2	66.44	29.38	61.190103	65.67	14.81
20	8	18	14	39	0	13	32	1.0754	1.1117	20	66.44	29.38	61.190103	65.67	14.81
20	9	18	12	36	0	11	29	1.0754	1.2225	17.8	66.44	29.38	61.190103	65.67	14.81
20	10	18	14	37	0.301029996	8	25	1.2001	1.2376	14.1	66.44	29.38	61.190103	65.67	14.81
20	11	18	9	28	0	12	12	1.2001	1.4541	16.3	66.44	29.38	61.190103	65.67	14.81
20	12	18	11	17	0.301029996	7	9	1.2001	1.3869	20.6	66.44	29.38	61.190103	65.67	14.81
19	1	19	10	91	0	10	75	2.3696	13.6053	45.4	124.89	39.014	65.865962	75.4556845	8.5785148
19	2	19	10	60	0	6	33	2.3696	8.4201	32.1	124.89	39.014	65.865962	75.4556845	8.5785148
19	3	19	6	85	0	7	88	2.3696	14.8694	51.5	124.89	39.014	65.865962	75.4556845	8.5785148
19	4	19	9	71	0	9	80	2.6359	15.2491	53	124.89	39.014	65.865962	75.4556845	8.5785148
19	5	19	8	109	0	8	134	2.6359	15.8391	57.6	124.89	39.014	65.865962	75.4556845	8.5785148
19	6	19	10	98	0	11	119	2.6359	16.159	63.2	124.89	39.014	65.865962	75.4556845	8.5785148
19	7	19	15	113	0	15	101	2.7406	16.0247	69.9	124.89	39.014	65.865962	75.4556845	8.5785148
19	8	19	7	132	0	6	74	2.7406	16.1192	69.3	124.89	39.014	65.865962	75.4556845	8.5785148
19	9	19	16	122	0	11	98	2.7406	16.4148	63.3	124.89	39.014	65.865962	75.4556845	8.5785148
19	10	19	14	132	0	13	73	3.0211	15.4247	58.8	124.89	39.014	65.865962	75.4556845	8.5785148
19	11	19	8	158	0	14	89	3.0211	18.2857	52.5	124.89	39.014	65.865962	75.4556845	8.5785148
19	12	19	12	86	0	8	59	3.0211	18.3799	53.1	124.89	39.014	65.865962	75.4556845	8.5785148
20	1	19	5	72	2.716837723	10	91	2.2519	11.6067	38.2	126.01	41.029	66.6681466	72.57	8.58
20	2	19	9	48	2.919078092	10	60	2.2519	9.2279	29.1	126.01	41.029	66.6681466	72.57	8.58
20	3	19	4	110	2.164352856	6	85	2.2519	16.8497	48.3	126.01	41.029	66.6681466	72.57	8.58
20	4	19	5	96	1.977723605	9	71	2.6716	18.7198	50	126.01	41.029	66.6681466	72.57	8.58
20	5	19	14	165	0.903089987	8	109	2.6716	19.8225	62.9	126.01	41.029	66.6681466	72.57	8.58
20	6	19	19	169	1.672097858	10	98	2.6716	19.9013	67.9	126.01	41.029	66.6681466	72.57	8.58
20	7	19	18	174	1.602059991	15	113	2.9163	18.9648	78.6	126.01	41.029	66.6681466	72.57	8.58
20	8	19	10	154	1.785329835	7	132	2.9163	18.6928	72.6	126.01	41.029	66.6681466	72.57	8.58
20	9	19	13	173	1.944482672	16	122	2.9163	20.3295	69.4	126.01	41.029	66.6681466	72.57	8.58
20	10	19	8	164	1.982271233	14	132	3.2364	19.8369	58.6	126.01	41.029	66.6681466	72.57	8.58
20	11	19	12	153	1.832508913	8	158	3.2364	22.2495	57.6	126.01	41.029	66.6681466	72.57	8.58
20	12	19	12	123	1.763427994	12	86	3.2364	22.0481	59.3	126.01	41.029	66.6681466	72.57	8.58
19	1	20	31	216	0	21	90	0.4674	0.6444	15.5	49.82	23.328	50.8631072	68.0027299	10.1670614
19	2	20	21	208	0	22	65	0.4674	0.3698	12.2	49.82	23.328	50.8631072	68.0027299	10.1670614
19	3	20	22	213	0	20	99	0.4674	0.6387	14.6	49.82	23.328	50.8631072	68.0027299	10.1670614
19	4	20	19	240	0	32	135	0.5199	0.5973	14.2	49.82	23.328	50.8631072	68.0027299	10.1670614
19	5	20	29	247	0	32	295	0.5199	0.5989	15.4	49.82	23.328	50.8631072	68.0027299	10.1670614
19	6	20	29	322	0	24	252	0.5199	0.6244	15.9	49.82	23.328	50.8631072	68.0027299	10.1670614
19	7	20	30	288	0	30	295	0.5406	0.6111	17	49.82	23.328	50.8631072	68.0027299	10.1670614
19	8	20	37	261	0	26	283	0.5406	0.6072	18	49.82	23.328	50.8631072	68.0027299	10.1670614
19	9	20	26	302	0	30	256	0.5406	0.6344	17.1	49.82	23.328	50.8631072	68.0027299	10.1670614
19	10	20	49	244	0	26	276	0.5959	0.6394	16.5	49.82	23.328	50.8631072	68.0027299	10.1670614
19	11	20	38	283	0	28	260	0.5959	0.7715	16.3	49.82	23.328	50.8631072	68.0027299	10.1670614
19	12	20	34	230	0	27	275	0.5959	0.7275	18.1	49.82	23.328	50.8631072	68.0027299	10.1670614
20	1	20	20	200	2.004321374	31	216	0.4671	0.5418	15	50.13	24.562	51.7990423	64.17	12.2
20	2	20	9	64	2.184691431	21	208	0.4671	0.4447	12.1	50.13	24.562	51.7990423	64.17	12.2
20	3	20	16	158	0.477121255	22	213	0.4671	0.7612	14	50.13	24.562	51.7990423	64.17	12.2
20	4	20	19	177	0	19	240	0.5535	0.7733	14.9	50.13	24.562	51.7990423	64.17	12.2
20	5	20	19	297	0	29	247	0.5535	0.7762	17.5	50.13	24.562	51.7990423	64.17	12.2
20	6	20	25	266	0	29	322	0.5535	0.8566	17.6	50.13	24.562	51.7990423	64.17	12.2
20	7	20	22	312	0.301029996	30	288	0.5793	0.7491	19.4	50.13	24.562	51.7990423	64.17	12.2
20	8	20	16	298	0	37	261	0.5793	0.7246	19	50.13	24.562	51.7990423	64.17	12.2
20	9	20	27	269	0.698970004	26	302	0.5793	0.7859	18.1	50.13	24.562	51.7990423	64.17	12.2
20	10	20	27	330	0.301029996	49	244	0.6158	0.7646	17	50.13	24.562	51.7990423	64.17	12.2
20	11	20	33	267	0.602059991	38	283	0.6158	0.9049	17.8	50.13	24.562	51.7990423	64.17	12.2
20	12	20	29	223	0.301029996	34	230	0.6158	0.9413	20	50.13	24.562	51.7990423	64.17	12.2
19	1	21	1	9	0	2	12	0.1168	0.1967	2.6	9.95	26.679	56.281407	71.1764106	9.315376
19	2	21	1	19	0	2	13	0.1168	0.1036	2.2	9.95	26.679	56.281407	71.1764106	9.315376
19	3	21	5	30	0	0	15	0.1168	0.1824	2.8	9.95	26.679	56.281407	71.1764106	9.315376
19	4	21	1	34	0	3	15	0.13	0.1524	3	9.95	26.679	56.281407	71.1764106	9.315376
19	5	21	3	21	0	0	22	0.13	0.1574	3.2	9.95	26.679	56.281407	71.1764106	9.315376
19	6	21	1	16	0	1	14	0.13	0.1355	3.4	9.95	26.679	56.281407	71.1764106	9.315376
19	7	21	2	19	0	4	23	0.1351	0.1239	3.5	9.95	26.679	56.281407	71.1764106	9.315376
19	8	21	2	20	0	1	22	0.1351	0.1235	3.2	9.95	26.679	56.281407	71.1764106	9.315376
19	9	21	3	26	0	0	24	0.1351	0.1315	3	9.95	26.679	56.281407	71.1764106	9.315376
19	10	21	3	18	0	1	15	0.149	0.1171	3	9.95	26.679	56.281407	71.1764106	9.315376
19	11	21	2	25	0	3	28	0.149	0.1544	2.7	9.95	26.679	56.281407	71.1764106	9.315376
19	12	21	4	16	0	2	15	0.149	0.2697	2.8	9.95	26.679	56.281407	71.1764106	9.315376
20	1	21	4	15	1.763427994	1	9	0.1115	0.1736	2.5	10.08	27.904	56.7986538	69.6	10.43
20	2	21	1	1	2.049218023	1	19	0.1115	0.1321	2	10.08	27.904	56.7986538	69.6	10.43
20	3	21	2	5	0	5	30	0.1115	0.2376	2.5	10.08	27.904	56.7986538	69.6	10.43
20	4	21	0	14	0	1	34	0.1268	0.2417	2.7	10.08	27.904	56.7986538	69.6	10.43
20	5	21	1	19	0.301029996	3	21	0.1268	0.2633	3.5	10.08	27.904	56.7986538	69.6	10.43
20	6	21	3	25	0.477121255	1	16	0.1268	0.1992	3.6	10.08	27.904	56.7986538	69.6	10.43
20	7	21	3	28	0	2	19	0.1458	0.1742	3.8	10.08	27.904	56.7986538	69.6	10.43
20	8	21	3	29	0	2	20	0.1458	0.172	3.4	10.08	27.904	56.7986538	69.6	10.43
20	9	21	0	19	0	3	26	0.1458	0.1824	3.4	10.08	27.904	56.7986538	69.6	10.43
20	10	21	1	8	0	3	18	0.1691	0.1657	2.9	10.08	27.904	56.7986538	69.6	10.43
20	11	21	1	16	0	2	25	0.1691	0.2197	2.8	10.08	27.904	56.7986538	69.6	10.43
20	12	21	6	19	0	4	16	0.1691	0.2297	2.9	10.08	27.904	56.7986538	69.6	10.43
19	1	22	0	13	0	1	12	0.5195	0.5841	9.7	31.88	28.92	65.4642409	67.8725109	15.3478389
19	2	22	0	14	0	0	18	0.5195	0.342	7.7	31.88	28.92	65.4642409	67.8725109	15.3478389
19	3	22	1	15	0	2	20	0.5195	0.5748	8.8	31.88	28.92	65.4642409	67.8725109	15.3478389
19	4	22	0	21	0	1	15	0.5779	0.533	8.8	31.88	28.92	65.4642409	67.8725109	15.3478389
19	5	22	1	27	0	2	16	0.5779	0.5593	9	31.88	28.92	65.4642409	67.8725109	15.3478389
19	6	22	1	26	0	2	29	0.5779	0.5807	9.2	31.88	28.92	65.4642409	67.8725109	15.3478389
19	7	22	2	17	0	1	13	0.6008	0.5782	10.8	31.88	28.92	65.4642409	67.8725109	15.3478389
19	8	22	5	18	0	2	20	0.6008	0.5812	12.8	31.88	28.92	65.4642409	67.8725109	15.3478389
19	9	22	0	28	0	2	12	0.6008	0.613	9.8	31.88	28.92	65.4642409	67.8725109	15.3478389
19	10	22	0	20	0	0	17	0.6623	0.6231	9.5	31.88	28.92	65.4642409	67.8725109	15.3478389
19	11	22	3	13	0	4	6	0.6623	0.7625	9.3	31.88	28.92	65.4642409	67.8725109	15.3478389
19	12	22	1	13	0	0	12	0.6623	0.7131	10.7	31.88	28.92	65.4642409	67.8725109	15.3478389
20	1	22	0	12	2.378397901	0	13	0.4988	0.5285	9.3	32.05	30.824	66.8509415	67.01	17.08
20	2	22	0	3	2.530199698	0	14	0.4988	0.3791	6.7	32.05	30.824	66.8509415	67.01	17.08
20	3	22	1	9	0.602059991	1	15	0.4988	0.7192	8.6	32.05	30.824	66.8509415	67.01	17.08
20	4	22	2	14	0	0	21	0.6222	0.6254	8.8	32.05	30.824	66.8509415	67.01	17.08
20	5	22	3	12	0	1	27	0.6222	0.67	9.2	32.05	30.824	66.8509415	67.01	17.08
20	6	22	2	9	0.602059991	1	26	0.6222	0.7106	9.8	32.05	30.824	66.8509415	67.01	17.08
20	7	22	1	19	0.301029996	2	17	0.6497	0.6622	11.1	32.05	30.824	66.8509415	67.01	17.08
20	8	22	3	16	0	5	18	0.6497	0.6527	13.9	32.05	30.824	66.8509415	67.01	17.08
20	9	22	4	34	0.301029996	0	28	0.6497	0.7564	10.1	32.05	30.824	66.8509415	67.01	17.08
20	10	22	3	22	0.77815125	0	20	0.7296	0.768	9.9	32.05	30.824	66.8509415	67.01	17.08
20	11	22	0	36	0.301029996	3	13	0.7296	0.9105	9.8	32.05	30.824	66.8509415	67.01	17.08
20	12	22	1	13	0	1	13	0.7296	0.9202	11.4	32.05	30.824	66.8509415	67.01	17.08
19	1	23	7	54	0	5	20	1.0259	1.6578	23.6	83.51	24.703	53.9456353	67.8474081	15.7384156
19	2	23	5	40	0	3	20	1.0259	1.0113	18.5	83.51	24.703	53.9456353	67.8474081	15.7384156
19	3	23	9	75	0	7	40	1.0259	1.6084	19.7	83.51	24.703	53.9456353	67.8474081	15.7384156
19	4	23	6	88	0	7	30	1.1412	1.5241	20.4	83.51	24.703	53.9456353	67.8474081	15.7384156
19	5	23	7	98	0	7	87	1.1412	1.5542	20.6	83.51	24.703	53.9456353	67.8474081	15.7384156
19	6	23	9	66	0	3	65	1.1412	1.6601	22.2	83.51	24.703	53.9456353	67.8474081	15.7384156
19	7	23	3	62	0	14	98	1.1865	1.6356	22.3	83.51	24.703	53.9456353	67.8474081	15.7384156
19	8	23	4	93	0	7	78	1.1865	1.7784	25.6	83.51	24.703	53.9456353	67.8474081	15.7384156
19	9	23	10	94	0	12	85	1.1865	1.8979	24.3	83.51	24.703	53.9456353	67.8474081	15.7384156
19	10	23	5	72	0	14	81	1.308	1.8278	21.3	83.51	24.703	53.9456353	67.8474081	15.7384156
19	11	23	14	83	0	11	81	1.308	2.2579	22	83.51	24.703	53.9456353	67.8474081	15.7384156
19	12	23	8	81	0	5	61	1.308	1.9451	23	83.51	24.703	53.9456353	67.8474081	15.7384156
20	1	23	7	46	2.318063335	7	54	1.0173	1.3547	23.2	83.67	26.522	55.4811263	66.97	16.93
20	2	23	5	18	2.521138084	5	40	1.0173	1.1292	17.8	83.67	26.522	55.4811263	66.97	16.93
20	3	23	8	77	1.176091259	9	75	1.0173	1.7562	19.1	83.67	26.522	55.4811263	66.97	16.93
20	4	23	8	61	1	6	88	1.1957	1.6758	21.3	83.67	26.522	55.4811263	66.97	16.93
20	5	23	11	95	1.176091259	7	98	1.1957	1.7149	22.2	83.67	26.522	55.4811263	66.97	16.93
20	6	23	6	101	1.322219295	9	66	1.1957	1.855	24.5	83.67	26.522	55.4811263	66.97	16.93
20	7	23	4	97	1	3	62	1.2775	1.7249	25.9	83.67	26.522	55.4811263	66.97	16.93
20	8	23	10	93	1.69019608	4	93	1.2775	1.9267	27.6	83.67	26.522	55.4811263	66.97	16.93
20	9	23	14	82	1.62324929	10	94	1.2775	2.2269	27	83.67	26.522	55.4811263	66.97	16.93
20	10	23	5	68	1.716003344	5	72	1.3694	2.0051	24.8	83.67	26.522	55.4811263	66.97	16.93
20	11	23	12	67	1.812913357	14	83	1.3694	2.4957	25.6	83.67	26.522	55.4811263	66.97	16.93
20	12	23	10	63	1.662757832	8	81	1.3694	2.4512	27.6	83.67	26.522	55.4811263	66.97	16.93
19	1	24	4	29	0	5	31	0.369	0.402	13.6	38.48	20.397	46.1538462	66.1719643	11.5795273
19	2	24	1	29	0	2	30	0.369	0.2281	11.8	38.48	20.397	46.1538462	66.1719643	11.5795273
19	3	24	2	57	0	4	52	0.369	0.374	13.4	38.48	20.397	46.1538462	66.1719643	11.5795273
19	4	24	3	61	0	4	64	0.4105	0.3644	11.9	38.48	20.397	46.1538462	66.1719643	11.5795273
19	5	24	6	67	0	7	77	0.4105	0.3552	12.5	38.48	20.397	46.1538462	66.1719643	11.5795273
19	6	24	7	70	0	2	74	0.4105	0.3719	12.5	38.48	20.397	46.1538462	66.1719643	11.5795273
19	7	24	8	49	0	7	100	0.4268	0.3685	11.6	38.48	20.397	46.1538462	66.1719643	11.5795273
19	8	24	10	74	0	6	108	0.4268	0.3698	12.1	38.48	20.397	46.1538462	66.1719643	11.5795273
19	9	24	3	62	0	10	74	0.4268	0.3898	11.9	38.48	20.397	46.1538462	66.1719643	11.5795273
19	10	24	5	75	0	4	54	0.4705	0.4491	12	38.48	20.397	46.1538462	66.1719643	11.5795273
19	11	24	8	70	0	3	80	0.4705	0.4805	13.3	38.48	20.397	46.1538462	66.1719643	11.5795273
19	12	24	8	58	0	1	28	0.4705	0.4573	17.5	38.48	20.397	46.1538462	66.1719643	11.5795273
20	1	24	2	53	1.477121255	4	29	0.3704	0.3337	13.3	38.56	21.795	47.5636643	64.47	11.56
20	2	24	1	13	2.071882007	1	29	0.3704	0.2137	10.7	38.56	21.795	47.5636643	64.47	11.56
20	3	24	4	35	0.301029996	2	57	0.3704	0.4152	13.1	38.56	21.795	47.5636643	64.47	11.56
20	4	24	3	47	0	3	61	0.4281	0.4144	12.4	38.56	21.795	47.5636643	64.47	11.56
20	5	24	5	81	0	6	67	0.4281	0.4418	13	38.56	21.795	47.5636643	64.47	11.56
20	6	24	5	61	0	7	70	0.4281	0.4576	13.2	38.56	21.795	47.5636643	64.47	11.56
20	7	24	9	104	0	8	49	0.4664	0.4335	11.6	38.56	21.795	47.5636643	64.47	11.56
20	8	24	2	104	0	10	74	0.4664	0.4448	12.6	38.56	21.795	47.5636643	64.47	11.56
20	9	24	11	56	0	3	62	0.4664	0.503	12.4	38.56	21.795	47.5636643	64.47	11.56
20	10	24	4	67	0	5	75	0.5177	0.4643	12.9	38.56	21.795	47.5636643	64.47	11.56
20	11	24	2	59	0	8	70	0.5177	0.5407	14.1	38.56	21.795	47.5636643	64.47	11.56
20	12	24	3	55	0	8	58	0.5177	0.5583	18.5	38.56	21.795	47.5636643	64.47	11.56
19	1	25	5	50	0	3	28	0.5111	0.4666	15.6	47.14	22.082	50.4030547	72.0777285	9.8836971
19	2	25	2	28	0	0	13	0.5111	0.2828	9.8	47.14	22.082	50.4030547	72.0777285	9.8836971
19	3	25	7	54	0	3	49	0.5111	0.4614	14	47.14	22.082	50.4030547	72.0777285	9.8836971
19	4	25	5	56	0	4	52	0.5685	0.4609	13.9	47.14	22.082	50.4030547	72.0777285	9.8836971
19	5	25	6	66	0	13	53	0.5685	0.4724	14.1	47.14	22.082	50.4030547	72.0777285	9.8836971
19	6	25	9	81	0	4	43	0.5685	0.4356	14.7	47.14	22.082	50.4030547	72.0777285	9.8836971
19	7	25	5	49	0	11	64	0.5911	0.4299	15.6	47.14	22.082	50.4030547	72.0777285	9.8836971
19	8	25	10	49	0	6	50	0.5911	0.5217	16.3	47.14	22.082	50.4030547	72.0777285	9.8836971
19	9	25	7	65	0	5	63	0.5911	0.5592	16.6	47.14	22.082	50.4030547	72.0777285	9.8836971
19	10	25	8	58	0	6	52	0.6516	0.5271	16.7	47.14	22.082	50.4030547	72.0777285	9.8836971
19	11	25	8	45	0	11	53	0.6516	0.5856	16.6	47.14	22.082	50.4030547	72.0777285	9.8836971
19	12	25	11	31	0	5	31	0.6516	0.5612	17.2	47.14	22.082	50.4030547	72.0777285	9.8836971
20	1	25	8	38	1.963787827	5	50	0.5108	0.4233	16.6	47.21	23.295	51.7285966	69.68	10.75
20	2	25	4	9	1.924279286	2	28	0.5108	0.3515	10.5	47.21	23.295	51.7285966	69.68	10.75
20	3	25	11	39	0.954242509	7	54	0.5108	0.5974	14.7	47.21	23.295	51.7285966	69.68	10.75
20	4	25	8	41	0.602059991	5	56	0.6022	0.5828	15.2	47.21	23.295	51.7285966	69.68	10.75
20	5	25	7	54	0	6	66	0.6022	0.6397	15.5	47.21	23.295	51.7285966	69.68	10.75
20	6	25	3	44	0	9	81	0.6022	0.6332	16.2	47.21	23.295	51.7285966	69.68	10.75
20	7	25	4	42	0.84509804	5	49	0.641	0.625	17.2	47.21	23.295	51.7285966	69.68	10.75
20	8	25	4	49	0.954242509	10	49	0.641	0.6922	18.5	47.21	23.295	51.7285966	69.68	10.75
20	9	25	8	50	1.041392685	7	65	0.641	0.7515	18.5	47.21	23.295	51.7285966	69.68	10.75
20	10	25	6	37	0.698970004	8	58	0.6982	0.6401	19.8	47.21	23.295	51.7285966	69.68	10.75
20	11	25	6	42	0.84509804	8	45	0.6982	0.7319	19.5	47.21	23.295	51.7285966	69.68	10.75
20	12	25	7	36	1.079181246	11	31	0.6982	0.7068	20.5	47.21	23.295	51.7285966	69.68	10.75
19	1	26	0	0	0	0	0	0.0374	0.0229	0.8	3.61	19.501	30.7479224	67.9185852	6.0149691
19	2	26	0	1	0	0	2	0.0374	0.0088	0.5	3.61	19.501	30.7479224	67.9185852	6.0149691
19	3	26	0	1	0	0	0	0.0374	0.0196	0.6	3.61	19.501	30.7479224	67.9185852	6.0149691
19	4	26	0	0	0	0	0	0.0416	0.0221	0.6	3.61	19.501	30.7479224	67.9185852	6.0149691
19	5	26	2	0	0	1	0	0.0416	0.0245	0.6	3.61	19.501	30.7479224	67.9185852	6.0149691
19	6	26	0	1	0	0	0	0.0416	0.0247	0.6	3.61	19.501	30.7479224	67.9185852	6.0149691
19	7	26	0	1	0	0	6	0.0432	0.0238	0.6	3.61	19.501	30.7479224	67.9185852	6.0149691
19	8	26	0	0	0	0	2	0.0432	0.0279	0.6	3.61	19.501	30.7479224	67.9185852	6.0149691
19	9	26	0	2	0	0	0	0.0432	0.0215	0.6	3.61	19.501	30.7479224	67.9185852	6.0149691
19	10	26	0	1	0	0	2	0.0476	0.0245	0.7	3.61	19.501	30.7479224	67.9185852	6.0149691
19	11	26	0	0	0	0	0	0.0476	0.0277	0.7	3.61	19.501	30.7479224	67.9185852	6.0149691
19	12	26	0	2	0	0	0	0.0476	0.0411	1	3.61	19.501	30.7479224	67.9185852	6.0149691
20	1	26	0	1	0.301029996	0	0	0.0385	0.0188	0.6	3.65	21.744	31.2221702	69.78	5.67
20	2	26	0	0	0	0	1	0.0385	0.0133	0.6	3.65	21.744	31.2221702	69.78	5.67
20	3	26	0	0	0	0	1	0.0385	0.0245	0.6	3.65	21.744	31.2221702	69.78	5.67
20	4	26	0	3	0	0	0	0.0454	0.0267	0.7	3.65	21.744	31.2221702	69.78	5.67
20	5	26	0	2	0	2	0	0.0454	0.0321	0.6	3.65	21.744	31.2221702	69.78	5.67
20	6	26	0	3	0	0	1	0.0454	0.0343	0.7	3.65	21.744	31.2221702	69.78	5.67
20	7	26	0	3	0	0	1	0.047	0.0345	0.6	3.65	21.744	31.2221702	69.78	5.67
20	8	26	0	1	0	0	0	0.047	0.0342	0.7	3.65	21.744	31.2221702	69.78	5.67
20	9	26	0	1	0	0	2	0.047	0.0348	0.7	3.65	21.744	31.2221702	69.78	5.67
20	10	26	0	3	0	0	1	0.0594	0.0311	0.7	3.65	21.744	31.2221702	69.78	5.67
20	11	26	0	2	0	0	0	0.0594	0.0354	0.9	3.65	21.744	31.2221702	69.78	5.67
20	12	26	0	2	0	0	2	0.0594	0.0333	0.8	3.65	21.744	31.2221702	69.78	5.67
19	1	27	0	12	0	1	6	0.5676	0.6705	16.3	39.44	24.666	58.4178499	73.404504	12.0452424
19	2	27	1	17	0	0	18	0.5676	0.4041	13	39.44	24.666	58.4178499	73.404504	12.0452424
19	3	27	1	23	0	3	32	0.5676	0.6127	13.8	39.44	24.666	58.4178499	73.404504	12.0452424
19	4	27	2	38	0	0	29	0.6314	0.5939	12.7	39.44	24.666	58.4178499	73.404504	12.0452424
19	5	27	1	37	0	2	37	0.6314	0.6663	12.3	39.44	24.666	58.4178499	73.404504	12.0452424
19	6	27	0	25	0	1	30	0.6314	0.6972	12.9	39.44	24.666	58.4178499	73.404504	12.0452424
19	7	27	3	46	0	2	45	0.6565	0.6662	14.3	39.44	24.666	58.4178499	73.404504	12.0452424
19	8	27	1	51	0	3	23	0.6565	0.7033	14.7	39.44	24.666	58.4178499	73.404504	12.0452424
19	9	27	3	49	0	1	31	0.6565	0.8473	13.1	39.44	24.666	58.4178499	73.404504	12.0452424
19	10	27	3	38	0	2	18	0.7237	0.7911	13.9	39.44	24.666	58.4178499	73.404504	12.0452424
19	11	27	3	37	0	0	30	0.7237	0.8776	14.7	39.44	24.666	58.4178499	73.404504	12.0452424
19	12	27	0	26	0	0	17	0.7237	0.8074	16.7	39.44	24.666	58.4178499	73.404504	12.0452424
20	1	27	1	17	2.008600172	0	12	0.544	0.6257	15.4	39.53	26.226	59.7323076	69.35	13.32
20	2	27	1	8	2.161368002	1	17	0.544	0.4536	11.6	39.53	26.226	59.7323076	69.35	13.32
20	3	27	6	41	1.041392685	1	23	0.544	0.8053	13.7	39.53	26.226	59.7323076	69.35	13.32
20	4	27	1	70	1.716003344	2	38	0.6355	0.8015	12.9	39.53	26.226	59.7323076	69.35	13.32
20	5	27	3	56	0.602059991	1	37	0.6355	0.8671	13.1	39.53	26.226	59.7323076	69.35	13.32
20	6	27	3	61	1.079181246	0	25	0.6355	0.8893	13.5	39.53	26.226	59.7323076	69.35	13.32
20	7	27	2	69	0.698970004	3	46	0.6887	0.8445	14.7	39.53	26.226	59.7323076	69.35	13.32
20	8	27	2	44	1.62324929	1	51	0.6887	0.8636	15.6	39.53	26.226	59.7323076	69.35	13.32
20	9	27	3	43	1.653212514	3	49	0.6887	1.0891	14.3	39.53	26.226	59.7323076	69.35	13.32
20	10	27	3	45	1.672097858	3	38	0.75	0.9379	14.7	39.53	26.226	59.7323076	69.35	13.32
20	11	27	3	36	1.653212514	3	37	0.75	1.1094	17.4	39.53	26.226	59.7323076	69.35	13.32
20	12	27	0	33	0.954242509	0	26	0.75	1.0454	17.2	39.53	26.226	59.7323076	69.35	13.32
19	1	28	3	4	0	0	4	0.1919	0.1953	11.3	25.09	19.138	51.1757672	71.3829959	11.5149289
19	2	28	0	3	0	1	0	0.1919	0.0965	9.5	25.09	19.138	51.1757672	71.3829959	11.5149289
19	3	28	2	16	0	1	8	0.1919	0.1618	10.5	25.09	19.138	51.1757672	71.3829959	11.5149289
19	4	28	0	16	0	4	8	0.2134	0.1592	10.2	25.09	19.138	51.1757672	71.3829959	11.5149289
19	5	28	3	18	0	5	13	0.2134	0.1714	10.1	25.09	19.138	51.1757672	71.3829959	11.5149289
19	6	28	2	33	0	1	11	0.2134	0.1828	10.3	25.09	19.138	51.1757672	71.3829959	11.5149289
19	7	28	11	19	0	1	11	0.2219	0.1878	10.7	25.09	19.138	51.1757672	71.3829959	11.5149289
19	8	28	3	26	0	4	24	0.2219	0.1922	10.8	25.09	19.138	51.1757672	71.3829959	11.5149289
19	9	28	5	24	0	4	15	0.2219	0.2218	10.4	25.09	19.138	51.1757672	71.3829959	11.5149289
19	10	28	0	12	0	5	11	0.2446	0.2362	10.9	25.09	19.138	51.1757672	71.3829959	11.5149289
19	11	28	1	8	0	4	11	0.2446	0.2297	11.9	25.09	19.138	51.1757672	71.3829959	11.5149289
19	12	28	4	6	0	2	12	0.2446	0.2293	12.2	25.09	19.138	51.1757672	71.3829959	11.5149289
20	1	28	3	3	1.556302501	3	4	0.1908	0.1944	11.9	25.02	20.335	52.6161489	68.02	12.58
20	2	28	1	2	1.755874856	0	3	0.1908	0.1218	9.9	25.02	20.335	52.6161489	68.02	12.58
20	3	28	2	7	1.681241237	2	16	0.1908	0.2208	10.4	25.02	20.335	52.6161489	68.02	12.58
20	4	28	2	15	0.301029996	0	16	0.2194	0.2161	10.9	25.02	20.335	52.6161489	68.02	12.58
20	5	28	1	13	0	3	18	0.2194	0.2371	11	25.02	20.335	52.6161489	68.02	12.58
20	6	28	4	22	1.414973348	2	33	0.2194	0.2572	11.3	25.02	20.335	52.6161489	68.02	12.58
20	7	28	4	21	0.602059991	11	19	0.2342	0.2525	11.8	25.02	20.335	52.6161489	68.02	12.58
20	8	28	3	24	0.477121255	3	26	0.2342	0.2461	11.9	25.02	20.335	52.6161489	68.02	12.58
20	9	28	5	16	0.301029996	5	24	0.2342	0.3088	11	25.02	20.335	52.6161489	68.02	12.58
20	10	28	5	21	0.903089987	0	12	0.2572	0.2945	11.7	25.02	20.335	52.6161489	68.02	12.58
20	11	28	2	12	0.77815125	1	8	0.2572	0.3214	12.7	25.02	20.335	52.6161489	68.02	12.58
20	12	28	1	8	0	4	6	0.2572	0.3078	13.3	25.02	20.335	52.6161489	68.02	12.58
19	1	29	0	1	0	0	1	0.0653	0.0631	6.2	5.9	22.618	57.1186441	71.9549088	8.5247342
19	2	29	0	1	0	0	0	0.0653	0.023	5.8	5.9	22.618	57.1186441	71.9549088	8.5247342
19	3	29	0	3	0	0	2	0.0653	0.0429	5.4	5.9	22.618	57.1186441	71.9549088	8.5247342
19	4	29	0	0	0	1	1	0.0726	0.0443	5.9	5.9	22.618	57.1186441	71.9549088	8.5247342
19	5	29	0	1	0	0	0	0.0726	0.0496	5.9	5.9	22.618	57.1186441	71.9549088	8.5247342
19	6	29	0	1	0	0	1	0.0726	0.0495	6	5.9	22.618	57.1186441	71.9549088	8.5247342
19	7	29	0	0	0	0	1	0.0755	0.0482	5.6	5.9	22.618	57.1186441	71.9549088	8.5247342
19	8	29	1	0	0	0	1	0.0755	0.0484	5.9	5.9	22.618	57.1186441	71.9549088	8.5247342
19	9	29	0	1	0	0	0	0.0755	0.0524	6.2	5.9	22.618	57.1186441	71.9549088	8.5247342
19	10	29	0	0	0	1	1	0.0832	0.0533	6	5.9	22.618	57.1186441	71.9549088	8.5247342
19	11	29	0	1	0	0	0	0.0832	0.0583	6.4	5.9	22.618	57.1186441	71.9549088	8.5247342
19	12	29	0	0	0	0	1	0.0832	0.0653	6.4	5.9	22.618	57.1186441	71.9549088	8.5247342
20	1	29	0	0	1	0	1	0.0653	0.0563	6.4	5.92	24.037	58.6301845	70.51	8.68
20	2	29	0	0	1	0	1	0.0653	0.0283	5.8	5.92	24.037	58.6301845	70.51	8.68
20	3	29	0	0	0	0	3	0.0653	0.0551	5.7	5.92	24.037	58.6301845	70.51	8.68
20	4	29	0	5	0	0	0	0.0738	0.0574	5.9	5.92	24.037	58.6301845	70.51	8.68
20	5	29	0	0	0	0	1	0.0738	0.066	5.8	5.92	24.037	58.6301845	70.51	8.68
20	6	29	0	0	0	0	1	0.0738	0.0685	5.9	5.92	24.037	58.6301845	70.51	8.68
20	7	29	0	1	0	0	0	0.0779	0.0621	6	5.92	24.037	58.6301845	70.51	8.68
20	8	29	1	1	0	1	0	0.0779	0.0633	6.2	5.92	24.037	58.6301845	70.51	8.68
20	9	29	0	2	0	0	1	0.0779	0.0753	6.4	5.92	24.037	58.6301845	70.51	8.68
20	10	29	0	2	0	0	0	0.0836	0.0717	6.2	5.92	24.037	58.6301845	70.51	8.68
20	11	29	0	0	0	0	1	0.0836	0.0816	6.9	5.92	24.037	58.6301845	70.51	8.68
20	12	29	0	0	0	0	0	0.0836	0.0824	6.9	5.92	24.037	58.6301845	70.51	8.68
19	1	30	2	11	0	0	8	0.0825	0.0921	9.2	7.17	24.412	58.0195258	69.7681735	9.5049421
19	2	30	1	7	0	0	7	0.0825	0.0464	7.6	7.17	24.412	58.0195258	69.7681735	9.5049421
19	3	30	4	17	0	0	10	0.0825	0.0694	9.4	7.17	24.412	58.0195258	69.7681735	9.5049421
19	4	30	0	17	0	2	9	0.0918	0.0685	8.9	7.17	24.412	58.0195258	69.7681735	9.5049421
19	5	30	3	24	0	3	8	0.0918	0.0688	9	7.17	24.412	58.0195258	69.7681735	9.5049421
19	6	30	4	21	0	1	11	0.0918	0.0733	9.3	7.17	24.412	58.0195258	69.7681735	9.5049421
19	7	30	4	27	0	0	18	0.0954	0.0751	9.3	7.17	24.412	58.0195258	69.7681735	9.5049421
19	8	30	2	20	0	1	7	0.0954	0.0788	9.4	7.17	24.412	58.0195258	69.7681735	9.5049421
19	9	30	2	30	0	1	8	0.0954	0.0902	9.2	7.17	24.412	58.0195258	69.7681735	9.5049421
19	10	30	3	14	0	2	24	0.1052	0.0916	9	7.17	24.412	58.0195258	69.7681735	9.5049421
19	11	30	10	21	0	1	9	0.1052	0.0926	8.9	7.17	24.412	58.0195258	69.7681735	9.5049421
19	12	30	0	15	0	0	11	0.1052	0.1019	9.2	7.17	24.412	58.0195258	69.7681735	9.5049421
20	1	30	2	8	1.431363764	2	11	0.0808	0.0904	9.1	7.2	25.735	59.0151043	70	9.62
20	2	30	2	0	1.681241237	1	7	0.0808	0.0575	7.7	7.2	25.735	59.0151043	70	9.62
20	3	30	1	14	0.477121255	4	17	0.0808	0.0869	8.5	7.2	25.735	59.0151043	70	9.62
20	4	30	4	21	0	0	17	0.0956	0.0831	8.1	7.2	25.735	59.0151043	70	9.62
20	5	30	6	33	0	3	24	0.0956	0.0871	7.9	7.2	25.735	59.0151043	70	9.62
20	6	30	2	26	0	4	21	0.0956	0.0936	8	7.2	25.735	59.0151043	70	9.62
20	7	30	1	36	0	4	27	0.1032	0.0913	8.9	7.2	25.735	59.0151043	70	9.62
20	8	30	3	37	0	2	20	0.1032	0.0965	9.2	7.2	25.735	59.0151043	70	9.62
20	9	30	3	36	0	2	30	0.1032	0.1194	8.9	7.2	25.735	59.0151043	70	9.62
20	10	30	6	22	0	3	14	0.1125	0.1149	9.1	7.2	25.735	59.0151043	70	9.62
20	11	30	5	31	0	10	21	0.1125	0.1313	9.5	7.2	25.735	59.0151043	70	9.62
20	12	30	1	12	0	0	15	0.1125	0.1304	9.6	7.2	25.735	59.0151043	70	9.62
19	1	31	3	21	0	4	26	0.2992	0.26	20.1	25.59	23.103	51.1527941	67.7922996	8.0673752
19	2	31	6	25	0	5	23	0.2992	0.117	18	25.59	23.103	51.1527941	67.7922996	8.0673752
19	3	31	11	61	0	9	45	0.2992	0.1944	19.1	25.59	23.103	51.1527941	67.7922996	8.0673752
19	4	31	8	56	0	8	60	0.3329	0.202	18.4	25.59	23.103	51.1527941	67.7922996	8.0673752
19	5	31	6	62	0	11	76	0.3329	0.2136	18.4	25.59	23.103	51.1527941	67.7922996	8.0673752
19	6	31	13	62	0	12	78	0.3329	0.2226	18.9	25.59	23.103	51.1527941	67.7922996	8.0673752
19	7	31	13	64	0	10	94	0.3461	0.2221	20.3	25.59	23.103	51.1527941	67.7922996	8.0673752
19	8	31	10	71	0	9	78	0.3461	0.2309	20.8	25.59	23.103	51.1527941	67.7922996	8.0673752
19	9	31	10	38	0	9	100	0.3461	0.2531	18.6	25.59	23.103	51.1527941	67.7922996	8.0673752
19	10	31	4	32	0	6	63	0.3815	0.2547	19.6	25.59	23.103	51.1527941	67.7922996	8.0673752
19	11	31	7	37	0	5	37	0.3815	0.3139	20	25.59	23.103	51.1527941	67.7922996	8.0673752
19	12	31	7	28	0	1	21	0.3815	0.3208	74.5	25.59	23.103	51.1527941	67.7922996	8.0673752
20	1	31	3	30	1.278753601	3	21	0.3056	0.209	20.9	25.85	23.845	52.3945137	69.78	7.76
20	2	31	1	3	1.770852012	6	25	0.3056	0.0675	19.1	25.85	23.845	52.3945137	69.78	7.76
20	3	31	11	28	0	11	61	0.3056	0.2138	20.2	25.85	23.845	52.3945137	69.78	7.76
20	4	31	10	51	0	8	56	0.3357	0.2677	19.6	25.85	23.845	52.3945137	69.78	7.76
20	5	31	14	54	0	6	62	0.3357	0.2853	19.2	25.85	23.845	52.3945137	69.78	7.76
20	6	31	12	40	0	13	62	0.3357	0.3146	20.8	25.85	23.845	52.3945137	69.78	7.76
20	7	31	14	52	2.751279104	13	64	0.3407	0.2298	20.6	25.85	23.845	52.3945137	69.78	7.76
20	8	31	4	11	2.421603927	10	71	0.3407	0.0544	20.1	25.85	23.845	52.3945137	69.78	7.76
20	9	31	16	44	0	10	38	0.3407	0.344	19.4	25.85	23.845	52.3945137	69.78	7.76
20	10	31	10	36	1.740362689	4	32	0.3978	0.3351	20.4	25.85	23.845	52.3945137	69.78	7.76
20	11	31	3	17	1.397940009	7	37	0.3978	0.3494	21.9	25.85	23.845	52.3945137	69.78	7.76
20	12	31	2	13	0	7	28	0.3978	0.3545	77.5	25.85	23.845	52.3945137	69.78	7.76
